# Supplementary material for: (Z)-3-(4-Fluoro­phen­yl)-1-[4-(methyl­sulfon­yl)phen­yl]-2-tosyl­prop-2-en-1-one
Source: Acta Crystallogr Sect E Struct Rep Online. 2008 Oct 25;64(Pt 11):o2194. doi: 10.1107/S1600536808034028 (PMC2959516; doi:10.1107/S1600536808034028)
Supplement: Supplementary file 1 [file e-64-o2194-sup1.cif]

##############################################################################
###                                                                        ###
###        Electronic paper (Acta Crystallographica Section E)             ###
###                                                                        ###
##############################################################################
#                                                                            #
# This CIF contains the data in a paper accepted for publication in Acta     #
# Crystallographica Section E. It conforms to the requirements of Notes      #
# for Authors for Section E, and has been peer reviewed under the auspices   #
# of the IUCr Commission on Journals.                                        #
#                                                                            #
# Full details of the Crystallographic Information File format               #
# are given in the paper "The Crystallographic Information File (CIF):       #
# a New Standard Archive File for Crystallography" by S. R. Hall, F. H.      #
# Allen and I. D. Brown [Acta Cryst. (1991), A47, 655-685].                  #
#                                                                            #
# The current version of the core CIF dictionary is obtainable from          #
# ftp://ftp.iucr.org/pub/cif_core.dic. The current version number is 2.4.    #
#                                                                            #
# Software is freely available for graphical display of the structure(s) in  #
# this CIF.  For information consult the CIF home page http://www.iucr.org/  #
# cif/home.html                                                              #
#                                                                            #
# This file may be used for bona fide research purposes within the           #
# scientific community so long as proper attribution is given to the journal # 
# article from which it was obtained.                                        #
#                                                                            #
##############################################################################
                                             
data_global
_audit_creation_method     SHELXL-97
_journal_date_recd_electronic     2008-08-14
_journal_date_accepted     2008-10-17
_journal_name_full     'Acta Crystallographica, Section E'
_journal_year     2008
_journal_volume     64
_journal_issue     11
_journal_page_first     o2194
_journal_page_last     o2194
_journal_paper_category     QO
_journal_coeditor_code     FL2219
_publ_contact_author_name     'A. SubbiahPandi'
_publ_contact_author_address
;
  Department of Physics
  Presidency College
  Chennai- 600 005
  India
;
_publ_contact_author_email     'a_spandian@yahoo.com'
_publ_contact_author_fax     '044 091 2854 4894'
_publ_contact_author_phone     '044 091 22591061'
_publ_section_title
;\
(<i>Z</i>)-3-(4-Fluorophenyl)-1-[4-(methylsulfonyl)phenyl]-2-tosylprop-2-en-1-\
one
;
loop_
    _publ_author_name
    _publ_author_address
    'S. Murugavel'
;     Department of Physics
      Thanthai Periyar Government Institute of Technology
      Vellore 632 002
      India
;
    'P. S. Kannan'
;     Department of  Physics
      S.M.K. Fomra Institute of Technology
      Thaiyur
      Chennai 603 103
      India
;
    'A. SubbiahPandi'
;    Department of Physics
     Presidency College (Autonomous)
     Chennai 600 005
     India
;
    'Ramalingam Murugan'
;    Department of Analytical Chemistry
     University of Madras
     Guindy Campus
     Chennai 600 025
     India
;
    'S. SrimanNarayanan'
;    Department of Analytical Chemistry
     University of Madras
     Guindy Campus
     Chennai 600 025
     India
;
data_I
_audit_creation_method     SHELXL-97
_chemical_name_systematic
;
(<i>Z</i>)-3-(4-Fluorophenyl)-1-[4-(methylsulfonyl)phenyl]-2-tosylprop-2-en-1-
one
;
_chemical_name_common     ?
_chemical_formula_moiety     'C23 H19 F O5 S2'
_chemical_formula_sum     'C23 H19 F O5 S2'
_chemical_formula_iupac     'C23 H19 F O5 S2'
_chemical_formula_weight     458.52
_chemical_melting_point     ?
_symmetry_cell_setting     'monoclinic'
_symmetry_space_group_name_H-M     'P 21/n'
_symmetry_space_group_name_Hall     '-P 2yn'
loop_
    _symmetry_equiv_pos_as_xyz
    'x, y, z'
    '-x+1/2, y+1/2, -z+1/2'
    '-x, -y, -z'
    'x-1/2, -y-1/2, z-1/2'
_cell_length_a     9.6962(7)
_cell_length_b     22.8539(16)
_cell_length_c     10.8217(7)
_cell_angle_alpha     90.00
_cell_angle_beta     109.672(2)
_cell_angle_gamma     90.00
_cell_volume     2258.1(3)
_cell_formula_units_Z     4
_cell_measurement_reflns_used     3994
_cell_measurement_theta_min     1.8
_cell_measurement_theta_max     25.1
_cell_measurement_temperature     293(2)
_exptl_crystal_description     Block
_exptl_crystal_colour     colourless
_exptl_crystal_size_max     0.26
_exptl_crystal_size_mid     0.15
_exptl_crystal_size_min     0.15
_exptl_crystal_density_diffrn     1.349
_exptl_crystal_density_meas     ?
_exptl_crystal_density_method     'not measured'
_exptl_crystal_F_000     952
_exptl_absorpt_coefficient_mu     0.275
_exptl_absorpt_correction_type     none
_exptl_absorpt_process_details     ?
_exptl_absorpt_correction_T_min     ?
_exptl_absorpt_correction_T_max     ?
_exptl_special_details
;
;
_diffrn_ambient_temperature     293(2)
_diffrn_radiation_type     MoK\a
_diffrn_radiation_wavelength     0.71073
_diffrn_radiation_source     'fine-focus sealed tube'
_diffrn_radiation_monochromator     graphite
_diffrn_measurement_device_type     'Bruker APEXII CCD area-detector'
_diffrn_measurement_method     '\w and \f'
_diffrn_detector_area_resol_mean     ?
_diffrn_reflns_number     21889
_diffrn_reflns_av_R_equivalents     0.0293
_diffrn_reflns_av_sigmaI/netI     0.0242
_diffrn_reflns_theta_min     1.78
_diffrn_reflns_theta_max     25.10
_diffrn_reflns_theta_full     25.00
_diffrn_measured_fraction_theta_max     0.991
_diffrn_measured_fraction_theta_full     0.994
_diffrn_reflns_limit_h_min     -11
_diffrn_reflns_limit_h_max     10
_diffrn_reflns_limit_k_min     -27
_diffrn_reflns_limit_k_max     27
_diffrn_reflns_limit_l_min     -12
_diffrn_reflns_limit_l_max     12
_diffrn_standards_number     ?
_diffrn_standards_interval_count     ?
_diffrn_standards_interval_time     ?
_diffrn_standards_decay_%     ?
_refine_special_details
;
Refinement of <i>F</i>^2^ against ALL reflections. The weighted <i>R</i>-factor
<i>wR</i> and goodness of fit <i>S</i> are based on <i>F</i>^2^, conventional
<i>R</i>-factors <i>R</i> are based on <i>F</i>, with <i>F</i> set to zero for
negative <i>F</i>^2^. The threshold expression of <i>F</i>^2^ >
\s(<i>F</i>^2^) is used only for calculating <i>R</i>-factors(gt) <i>etc</i>.
and is not relevant to the choice of reflections for refinement.
<i>R</i>-factors based on <i>F</i>^2^ are statistically about twice as large
as those based on <i>F</i>, and <i>R</i>- factors based on ALL data will be
even larger.
;
_reflns_number_total     3994
_reflns_number_gt     2543
_reflns_threshold_expression     I>2\s(I)
_refine_ls_structure_factor_coef     Fsqd
_refine_ls_matrix_type     full
_refine_ls_R_factor_all     0.1031
_refine_ls_R_factor_gt     0.0665
_refine_ls_wR_factor_gt     0.1969
_refine_ls_wR_factor_ref     0.2412
_refine_ls_goodness_of_fit_ref     1.006
_refine_ls_restrained_S_all     1.006
_refine_ls_number_reflns     3994
_refine_ls_number_parameters     293
_refine_ls_number_restraints     4
_refine_ls_hydrogen_treatment     constr
_refine_ls_weighting_scheme     calc
_refine_ls_weighting_details
         'calc w=1/[\s^2^(Fo^2^)+(0.1393P)^2^+1.1164P] where P=(Fo^2^+2Fc^2^)/3'
_atom_sites_solution_hydrogens     geom
_atom_sites_solution_primary     direct
_atom_sites_solution_secondary     difmap
_refine_ls_shift/su_max     0.015
_refine_ls_shift/su_mean     0.001
_refine_diff_density_max     0.570
_refine_diff_density_min     -0.253
_refine_ls_extinction_method     none
_refine_ls_extinction_coef     0.0045(18)
_refine_ls_extinction_expression
                                  'Fc^*^=kFc[1+0.001xFc^2^\l^3^/sin(2\q)]^-1/4^'
loop_
    _atom_type_symbol
    _atom_type_description
    _atom_type_scat_dispersion_real
    _atom_type_scat_dispersion_imag
    _atom_type_scat_source
    'C' 'C' 0.0033 0.0016
                         'International Tables Vol C Tables 4.2.6.8 and 6.1.1.4'
    'H' 'H' 0.0000 0.0000
                         'International Tables Vol C Tables 4.2.6.8 and 6.1.1.4'
    'N' 'N' 0.0061 0.0033
                         'International Tables Vol C Tables 4.2.6.8 and 6.1.1.4'
    'O' 'O' 0.0106 0.0060
                         'International Tables Vol C Tables 4.2.6.8 and 6.1.1.4'
    'S' 'S' 0.1246 0.1234
                         'International Tables Vol C Tables 4.2.6.8 and 6.1.1.4'
    'F' 'F' 0.0171 0.0103
                         'International Tables Vol C Tables 4.2.6.8 and 6.1.1.4'
_computing_data_collection     'APEX2 (Bruker, 2004)'
_computing_cell_refinement     'APEX2 (Bruker, 2004)'
_computing_data_reduction     'SAINT (Bruker, 2004)'
_computing_structure_solution     'SHELXS97 (Sheldrick, 2008)'
_computing_structure_refinement     'SHELXL97 (Sheldrick, 2008)'
_computing_molecular_graphics     'ORTEP-3 (Farrugia, 1997)'
_computing_publication_material
                            'SHELXL97 (Sheldrick, 2008) and PLATON (Spek, 2003)'
loop_
    _atom_site_type_symbol
    _atom_site_label
    _atom_site_fract_x
    _atom_site_fract_y
    _atom_site_fract_z
    _atom_site_U_iso_or_equiv
    _atom_site_adp_type
    _atom_site_calc_flag
    _atom_site_refinement_flags
    _atom_site_occupancy
    _atom_site_disorder_assembly
    _atom_site_disorder_group
    C C1 1.3723(4) 0.4255(2) -0.0871(5) 0.0930(14) Uani d . 1 . .
    H H1A 1.3540 0.4621 -0.1335 0.139 Uiso calc R 1 . .
    H H1B 1.3282 0.3943 -0.1466 0.139 Uiso calc R 1 . .
    H H1C 1.4760 0.4191 -0.0502 0.139 Uiso calc R 1 . .
    C C2 1.1672(4) 0.3762(2) -0.0248(4) 0.0890(13) Uani d D 1 . .
    C C3 1.1626(4) 0.33042(19) -0.1075(4) 0.0806(11) Uani d . 1 A .
    H H3 1.2361 0.3260 -0.1441 0.097 Uiso calc R 1 . .
    C C4 1.0497(4) 0.29108(18) -0.1363(4) 0.0769(11) Uani d . 1 . .
    H H4 1.0475 0.2598 -0.1918 0.092 Uiso calc R 1 A .
    C C5 0.9391(4) 0.29742(17) -0.0836(3) 0.0679(10) Uani d D 1 A .
    C C6A 0.932(2) 0.3505(5) -0.0214(16) 0.088(5) Uani d PD 0.522(17) A 1
    H H6A 0.8507 0.3582 0.0025 0.105 Uiso calc PR 0.522(17) A 1
    C C6B 0.957(2) 0.3373(7) 0.0188(16) 0.088(5) Uani d PD 0.478(17) A 2
    H H6B 0.8912 0.3383 0.0641 0.105 Uiso calc PR 0.478(17) A 2
    C C7A 1.0415(11) 0.3915(9) 0.0058(15) 0.089(4) Uani d PD 0.522(17) A 1
    H H7A 1.0331 0.4276 0.0425 0.107 Uiso calc PR 0.522(17) A 1
    C C7B 1.0744(16) 0.3748(10) 0.0514(15) 0.089(4) Uani d PD 0.478(17) A 2
    H H7B 1.0927 0.3993 0.1237 0.107 Uiso calc PR 0.478(17) A 2
    C C8 0.8192(4) 0.25372(19) -0.1142(3) 0.0698(10) Uani d . 1 . .
    C C9 0.6772(4) 0.27111(17) -0.0973(3) 0.0666(9) Uani d . 1 A .
    C C10 0.5902(4) 0.31364(17) -0.1618(4) 0.0702(10) Uani d . 1 . .
    H H10 0.5098 0.3228 -0.1370 0.084 Uiso calc R 1 A .
    C C11 0.6107(4) 0.34758(16) -0.2697(4) 0.0669(9) Uani d . 1 A .
    C C12 0.5815(6) 0.4061(2) -0.2782(5) 0.1029(16) Uani d . 1 . .
    H H12 0.5487 0.4239 -0.2158 0.123 Uiso calc R 1 A .
    C C13 0.5997(7) 0.4391(2) -0.3770(6) 0.127(2) Uani d . 1 A .
    H H13 0.5812 0.4792 -0.3816 0.153 Uiso calc R 1 . .
    C C14 0.6457(6) 0.4119(2) -0.4688(4) 0.0942(14) Uani d . 1 . .
    C C15 0.6751(5) 0.3547(2) -0.4645(4) 0.0861(12) Uani d . 1 A .
    H H15 0.7066 0.3373 -0.5280 0.103 Uiso calc R 1 . .
    C C16 0.6576(5) 0.32188(17) -0.3637(4) 0.0773(11) Uani d . 1 . .
    H H16 0.6776 0.2820 -0.3592 0.093 Uiso calc R 1 A .
    C C17 0.5859(5) 0.1628(2) -0.0386(4) 0.0824(12) Uani d . 1 A .
    C C18 0.6805(8) 0.1184(3) 0.0090(6) 0.132(2) Uani d . 1 . .
    H H18 0.7669 0.1254 0.0781 0.159 Uiso calc R 1 . .
    C C23 0.4581(5) 0.1538(3) -0.1417(5) 0.1033(16) Uani d . 1 . .
    H H23 0.3927 0.1842 -0.1762 0.124 Uiso calc R 1 . .
    O O1 1.4436(7) 0.3984(4) 0.1553(7) 0.261(4) Uani d . 1 . .
    O O2A 1.268(4) 0.4774(8) 0.071(3) 0.137(6) Uani d PD 0.522(17) A 1
    O O2B 1.255(5) 0.4845(8) 0.021(3) 0.137(6) Uani d PD 0.478(17) A 2
    O O3 0.8339(3) 0.20504(15) -0.1523(4) 0.1011(10) Uani d . 1 A .
    O O4 0.7600(3) 0.22936(15) 0.1392(3) 0.0991(10) Uani d . 1 A .
    O O5 0.5023(4) 0.25992(15) 0.0377(3) 0.1033(10) Uani d . 1 A .
    S S1 1.31187(15) 0.42709(8) 0.01374(16) 0.1220(6) Uani d D 1 A .
    S S2 0.63094(12) 0.23274(5) 0.02559(10) 0.0801(4) Uani d . 1 . .
    F F 0.6602(4) 0.44442(14) -0.5693(3) 0.1362(12) Uani d . 1 A .
    C C22 0.4298(7) 0.0953(4) -0.1942(6) 0.128(2) Uani d . 1 . .
    H H22 0.3440 0.0871 -0.2630 0.154 Uiso calc R 1 . .
    C C20 0.5310(10) 0.0515(3) -0.1415(8) 0.135(2) Uani d . 1 . .
    C C19 0.6521(10) 0.0637(3) -0.0419(8) 0.166(3) Uani d . 1 . .
    H H19 0.7192 0.0339 -0.0063 0.199 Uiso calc R 1 . .
    C C21 0.4865(13) -0.0082(4) -0.2075(9) 0.228(5) Uani d . 1 . .
    H H21A 0.5557 -0.0199 -0.2486 0.342 Uiso calc R 1 . .
    H H21B 0.3907 -0.0054 -0.2725 0.342 Uiso calc R 1 . .
    H H21C 0.4852 -0.0366 -0.1426 0.342 Uiso calc R 1 . .
loop_
    _atom_site_aniso_label
    _atom_site_aniso_U_11
    _atom_site_aniso_U_22
    _atom_site_aniso_U_33
    _atom_site_aniso_U_12
    _atom_site_aniso_U_13
    _atom_site_aniso_U_23
    C1 0.067(3) 0.122(3) 0.112(3) -0.040(2) 0.059(2) -0.043(3)
    C2 0.060(2) 0.139(4) 0.075(3) -0.012(2) 0.032(2) -0.029(2)
    C3 0.062(2) 0.106(3) 0.086(3) 0.002(2) 0.041(2) -0.014(2)
    C4 0.068(2) 0.090(3) 0.083(3) 0.011(2) 0.037(2) -0.009(2)
    C5 0.056(2) 0.098(3) 0.0552(19) 0.0054(19) 0.0253(16) -0.0033(18)
    C6A 0.060(6) 0.161(7) 0.052(9) -0.017(5) 0.031(7) -0.030(7)
    C6B 0.060(6) 0.161(7) 0.052(9) -0.017(5) 0.031(7) -0.030(7)
    C7A 0.064(5) 0.143(11) 0.062(8) -0.010(5) 0.024(6) -0.038(7)
    C7B 0.064(5) 0.143(11) 0.062(8) -0.010(5) 0.024(6) -0.038(7)
    C8 0.071(2) 0.084(3) 0.060(2) 0.010(2) 0.0291(18) 0.0063(18)
    C9 0.057(2) 0.084(2) 0.062(2) 0.0006(18) 0.0245(16) 0.0043(17)
    C10 0.055(2) 0.086(2) 0.074(2) 0.0004(18) 0.0274(17) 0.0023(19)
    C11 0.055(2) 0.074(2) 0.073(2) -0.0010(17) 0.0243(17) 0.0036(17)
    C12 0.130(4) 0.087(3) 0.123(4) 0.028(3) 0.084(3) 0.020(3)
    C13 0.186(6) 0.079(3) 0.157(5) 0.030(3) 0.112(5) 0.030(3)
    C14 0.112(4) 0.091(3) 0.088(3) -0.005(3) 0.044(3) 0.020(2)
    C15 0.105(3) 0.090(3) 0.070(2) -0.006(2) 0.038(2) -0.005(2)
    C16 0.096(3) 0.072(2) 0.064(2) -0.003(2) 0.028(2) -0.0008(17)
    C17 0.079(3) 0.105(3) 0.069(2) -0.008(2) 0.032(2) 0.019(2)
    C18 0.146(5) 0.101(4) 0.124(5) 0.006(4) 0.012(4) 0.011(3)
    C23 0.082(3) 0.150(5) 0.082(3) -0.023(3) 0.033(2) 0.021(3)
    O1 0.138(4) 0.415(12) 0.189(6) -0.047(6) -0.001(4) -0.062(7)
    O2A 0.118(7) 0.170(5) 0.147(18) -0.055(4) 0.076(14) -0.082(7)
    O2B 0.118(7) 0.170(5) 0.147(18) -0.055(4) 0.076(14) -0.082(7)
    O3 0.095(2) 0.092(2) 0.133(3) 0.0088(17) 0.060(2) 0.0008(19)
    O4 0.094(2) 0.130(3) 0.0670(18) 0.0013(18) 0.0190(15) 0.0136(16)
    O5 0.101(2) 0.131(3) 0.102(2) 0.0228(19) 0.067(2) 0.0240(18)
    S1 0.0773(8) 0.1712(15) 0.1302(12) -0.0381(8) 0.0517(8) -0.0670(10)
    S2 0.0759(7) 0.1063(9) 0.0653(6) 0.0055(5) 0.0333(5) 0.0160(5)
    F 0.190(3) 0.118(2) 0.125(2) -0.002(2) 0.086(2) 0.0390(18)
    C22 0.121(5) 0.187(7) 0.082(3) -0.064(5) 0.042(3) -0.007(4)
    C20 0.170(7) 0.125(5) 0.122(5) -0.025(5) 0.066(5) 0.013(4)
    C19 0.189(8) 0.121(6) 0.151(6) 0.002(5) 0.008(6) 0.005(5)
    C21 0.352(15) 0.160(7) 0.196(9) -0.102(9) 0.123(10) -0.057(6)
_geom_special_details
;
All e.s.d.'s (except the e.s.d. in the dihedral angle between two l.s. planes)
are estimated using the full covariance matrix. The cell e.s.d.'s are taken
into account individually in the estimation of e.s.d.'s in distances, angles
and torsion angles; correlations between e.s.d.'s in cell parameters are only
used when they are defined by crystal symmetry. An approximate (isotropic)
treatment of cell e.s.d.'s is used for estimating e.s.d.'s involving l.s.
planes.
;
loop_
    _geom_bond_atom_site_label_1
    _geom_bond_atom_site_label_2
    _geom_bond_site_symmetry_2
    _geom_bond_distance
    _geom_bond_publ_flag
    C1 S1 . 1.402(4) ?
    C1 H1A . 0.9600 ?
    C1 H1B . 0.9600 ?
    C1 H1C . 0.9600 ?
    C2 C3 . 1.368(6) ?
    C2 C7B . 1.410(6) ?
    C2 C7A . 1.411(6) ?
    C2 S1 . 1.761(5) ?
    C3 C4 . 1.369(6) ?
    C3 H3 . 0.9300 ?
    C4 C5 . 1.381(5) ?
    C4 H4 . 0.9300 ?
    C5 C6B . 1.399(7) ?
    C5 C6A . 1.399(7) ?
    C5 C8 . 1.483(6) ?
    C6A C7A . 1.370(7) ?
    C6A H6A . 0.9300 ?
    C6B C7B . 1.370(7) ?
    C6B H6B . 0.9300 ?
    C7A H7A . 0.9300 ?
    C7B H7B . 0.9300 ?
    C8 O3 . 1.211(5) ?
    C8 C9 . 1.503(5) ?
    C9 C10 . 1.322(5) ?
    C9 S2 . 1.772(4) ?
    C10 C11 . 1.469(5) ?
    C10 H10 . 0.9300 ?
    C11 C16 . 1.377(5) ?
    C11 C12 . 1.364(6) ?
    C12 C13 . 1.368(7) ?
    C12 H12 . 0.9300 ?
    C13 C14 . 1.369(7) ?
    C13 H13 . 0.9300 ?
    C14 C15 . 1.336(6) ?
    C14 F . 1.363(5) ?
    C15 C16 . 1.380(5) ?
    C15 H15 . 0.9300 ?
    C16 H16 . 0.9300 ?
    C17 C18 . 1.350(7) ?
    C17 C23 . 1.375(6) ?
    C17 S2 . 1.738(5) ?
    C18 C19 . 1.357(9) ?
    C18 H18 . 0.9300 ?
    C23 C22 . 1.443(8) ?
    C23 H23 . 0.9300 ?
    O1 S1 . 1.758(7) ?
    O2A S1 . 1.435(6) ?
    O2B S1 . 1.435(6) ?
    O4 S2 . 1.431(3) ?
    O5 S2 . 1.438(3) ?
    C22 C20 . 1.383(10) ?
    C22 H22 . 0.9300 ?
    C20 C19 . 1.329(10) ?
    C20 C21 . 1.532(10) ?
    C19 H19 . 0.9300 ?
    C21 H21A . 0.9600 ?
    C21 H21B . 0.9600 ?
    C21 H21C . 0.9600 ?
loop_
    _geom_angle_atom_site_label_1
    _geom_angle_atom_site_label_2
    _geom_angle_atom_site_label_3
    _geom_angle_site_symmetry_1
    _geom_angle_site_symmetry_3
    _geom_angle
    _geom_angle_publ_flag
    S1 C1 H1A . . 109.5 ?
    S1 C1 H1B . . 109.5 ?
    H1A C1 H1B . . 109.5 ?
    S1 C1 H1C . . 109.5 ?
    H1A C1 H1C . . 109.5 ?
    H1B C1 H1C . . 109.5 ?
    C3 C2 C7B . . 118.5(10) ?
    C3 C2 C7A . . 120.2(8) ?
    C3 C2 S1 . . 120.6(3) ?
    C7B C2 S1 . . 119.4(9) ?
    C7A C2 S1 . . 117.6(9) ?
    C2 C3 C4 . . 119.9(4) ?
    C2 C3 H3 . . 120.0 ?
    C4 C3 H3 . . 120.0 ?
    C5 C4 C3 . . 120.6(4) ?
    C5 C4 H4 . . 119.7 ?
    C3 C4 H4 . . 119.7 ?
    C4 C5 C6B . . 119.1(9) ?
    C4 C5 C6A . . 117.2(9) ?
    C4 C5 C8 . . 119.8(3) ?
    C6B C5 C8 . . 119.8(9) ?
    C6A C5 C8 . . 122.1(8) ?
    C7A C6A C5 . . 122.7(16) ?
    C7A C6A H6A . . 118.6 ?
    C5 C6A H6A . . 118.6 ?
    C7B C6B C5 . . 119.0(17) ?
    C7B C6B H6B . . 120.5 ?
    C5 C6B H6B . . 120.5 ?
    C6A C7A C2 . . 116.4(17) ?
    C6A C7A H7A . . 121.8 ?
    C2 C7A H7A . . 121.8 ?
    C6B C7B C2 . . 120.0(17) ?
    C6B C7B H7B . . 120.0 ?
    C2 C7B H7B . . 120.0 ?
    O3 C8 C5 . . 121.4(4) ?
    O3 C8 C9 . . 120.1(4) ?
    C5 C8 C9 . . 118.4(3) ?
    C10 C9 C8 . . 125.3(3) ?
    C10 C9 S2 . . 118.9(3) ?
    C8 C9 S2 . . 115.8(3) ?
    C9 C10 C11 . . 125.1(3) ?
    C9 C10 H10 . . 117.4 ?
    C11 C10 H10 . . 117.4 ?
    C16 C11 C12 . . 118.7(4) ?
    C16 C11 C10 . . 121.9(3) ?
    C12 C11 C10 . . 119.4(4) ?
    C13 C12 C11 . . 121.0(4) ?
    C13 C12 H12 . . 119.5 ?
    C11 C12 H12 . . 119.5 ?
    C12 C13 C14 . . 118.5(5) ?
    C12 C13 H13 . . 120.8 ?
    C14 C13 H13 . . 120.8 ?
    C15 C14 F . . 118.9(4) ?
    C15 C14 C13 . . 122.5(4) ?
    F C14 C13 . . 118.6(5) ?
    C14 C15 C16 . . 118.6(4) ?
    C14 C15 H15 . . 120.7 ?
    C16 C15 H15 . . 120.7 ?
    C11 C16 C15 . . 120.7(4) ?
    C11 C16 H16 . . 119.6 ?
    C15 C16 H16 . . 119.6 ?
    C18 C17 C23 . . 120.5(5) ?
    C18 C17 S2 . . 119.5(4) ?
    C23 C17 S2 . . 119.9(4) ?
    C17 C18 C19 . . 121.3(6) ?
    C17 C18 H18 . . 119.3 ?
    C19 C18 H18 . . 119.3 ?
    C17 C23 C22 . . 117.3(5) ?
    C17 C23 H23 . . 121.3 ?
    C22 C23 H23 . . 121.3 ?
    C1 S1 O2B . . 109.6(12) ?
    C1 S1 O2A . . 128.1(12) ?
    C1 S1 O1 . . 107.3(3) ?
    O2B S1 O1 . . 118.3(14) ?
    O2A S1 O1 . . 99.0(12) ?
    C1 S1 C2 . . 107.9(2) ?
    O2B S1 C2 . . 109.0(18) ?
    O2A S1 C2 . . 107.7(16) ?
    O1 S1 C2 . . 104.3(3) ?
    O5 S2 O4 . . 118.6(2) ?
    O5 S2 C17 . . 108.9(2) ?
    O4 S2 C17 . . 108.9(2) ?
    O5 S2 C9 . . 107.52(18) ?
    O4 S2 C9 . . 107.61(18) ?
    C17 S2 C9 . . 104.35(18) ?
    C20 C22 C23 . . 119.6(6) ?
    C20 C22 H22 . . 120.2 ?
    C23 C22 H22 . . 120.2 ?
    C19 C20 C22 . . 119.6(7) ?
    C19 C20 C21 . . 126.6(9) ?
    C22 C20 C21 . . 113.7(8) ?
    C20 C19 C18 . . 121.7(8) ?
    C20 C19 H19 . . 119.2 ?
    C18 C19 H19 . . 119.2 ?
    C20 C21 H21A . . 109.5 ?
    C20 C21 H21B . . 109.5 ?
    H21A C21 H21B . . 109.5 ?
    C20 C21 H21C . . 109.5 ?
    H21A C21 H21C . . 109.5 ?
    H21B C21 H21C . . 109.5 ?
loop_
    _geom_torsion_atom_site_label_1
    _geom_torsion_atom_site_label_2
    _geom_torsion_atom_site_label_3
    _geom_torsion_atom_site_label_4
    _geom_torsion_site_symmetry_1
    _geom_torsion_site_symmetry_2
    _geom_torsion_site_symmetry_3
    _geom_torsion_site_symmetry_4
    _geom_torsion
    _geom_torsion_publ_flag
    C7B C2 C3 C4 . . . . 13.9(11) ?
    C7A C2 C3 C4 . . . . -15.3(11) ?
    S1 C2 C3 C4 . . . . 179.8(4) ?
    C2 C3 C4 C5 . . . . 0.6(7) ?
    C3 C4 C5 C6B . . . . -12.5(12) ?
    C3 C4 C5 C6A . . . . 11.7(10) ?
    C3 C4 C5 C8 . . . . -178.9(4) ?
    C4 C5 C6A C7A . . . . -9.9(17) ?
    C6B C5 C6A C7A . . . . 91(5) ?
    C8 C5 C6A C7A . . . . -179.1(10) ?
    C4 C5 C6B C7B . . . . 9(2) ?
    C6A C5 C6B C7B . . . . -82(4) ?
    C8 C5 C6B C7B . . . . 175.7(12) ?
    C5 C6A C7A C2 . . . . -3.9(18) ?
    C3 C2 C7A C6A . . . . 16.6(15) ?
    C7B C2 C7A C6A . . . . -77(4) ?
    S1 C2 C7A C6A . . . . -178.0(9) ?
    C5 C6B C7B C2 . . . . 5(2) ?
    C3 C2 C7B C6B . . . . -17.0(19) ?
    C7A C2 C7B C6B . . . . 84(3) ?
    S1 C2 C7B C6B . . . . 177.0(12) ?
    C4 C5 C8 O3 . . . . 20.9(6) ?
    C6B C5 C8 O3 . . . . -145.5(11) ?
    C6A C5 C8 O3 . . . . -170.3(10) ?
    C4 C5 C8 C9 . . . . -159.0(3) ?
    C6B C5 C8 C9 . . . . 34.6(12) ?
    C6A C5 C8 C9 . . . . 9.9(10) ?
    O3 C8 C9 C10 . . . . -118.1(5) ?
    C5 C8 C9 C10 . . . . 61.7(5) ?
    O3 C8 C9 S2 . . . . 65.0(4) ?
    C5 C8 C9 S2 . . . . -115.1(3) ?
    C8 C9 C10 C11 . . . . 6.0(6) ?
    S2 C9 C10 C11 . . . . -177.3(3) ?
    C9 C10 C11 C16 . . . . 39.3(6) ?
    C9 C10 C11 C12 . . . . -141.2(5) ?
    C16 C11 C12 C13 . . . . -0.7(8) ?
    C10 C11 C12 C13 . . . . 179.8(5) ?
    C11 C12 C13 C14 . . . . 1.1(10) ?
    C12 C13 C14 C15 . . . . -0.8(9) ?
    C12 C13 C14 F . . . . 178.3(5) ?
    F C14 C15 C16 . . . . -178.9(4) ?
    C13 C14 C15 C16 . . . . 0.3(8) ?
    C12 C11 C16 C15 . . . . 0.2(6) ?
    C10 C11 C16 C15 . . . . 179.6(4) ?
    C14 C15 C16 C11 . . . . 0.1(7) ?
    C23 C17 C18 C19 . . . . -0.7(10) ?
    S2 C17 C18 C19 . . . . -177.4(6) ?
    C18 C17 C23 C22 . . . . 0.9(7) ?
    S2 C17 C23 C22 . . . . 177.5(3) ?
    C3 C2 S1 C1 . . . . 23.0(5) ?
    C7B C2 S1 C1 . . . . -171.3(10) ?
    C7A C2 S1 C1 . . . . -142.3(9) ?
    C3 C2 S1 O2B . . . . 141.9(12) ?
    C7B C2 S1 O2B . . . . -52.4(17) ?
    C7A C2 S1 O2B . . . . -23.4(16) ?
    C3 C2 S1 O2A . . . . 164.5(12) ?
    C7B C2 S1 O2A . . . . -29.7(17) ?
    C7A C2 S1 O2A . . . . -0.8(16) ?
    C3 C2 S1 O1 . . . . -90.9(5) ?
    C7B C2 S1 O1 . . . . 74.9(11) ?
    C7A C2 S1 O1 . . . . 103.8(9) ?
    C18 C17 S2 O5 . . . . -139.9(4) ?
    C23 C17 S2 O5 . . . . 43.5(4) ?
    C18 C17 S2 O4 . . . . -9.1(5) ?
    C23 C17 S2 O4 . . . . 174.2(3) ?
    C18 C17 S2 C9 . . . . 105.5(4) ?
    C23 C17 S2 C9 . . . . -71.1(4) ?
    C10 C9 S2 O5 . . . . -3.8(4) ?
    C8 C9 S2 O5 . . . . 173.3(3) ?
    C10 C9 S2 O4 . . . . -132.6(3) ?
    C8 C9 S2 O4 . . . . 44.4(3) ?
    C10 C9 S2 C17 . . . . 111.8(3) ?
    C8 C9 S2 C17 . . . . -71.1(3) ?
    C17 C23 C22 C20 . . . . -1.0(7) ?
    C23 C22 C20 C19 . . . . 1.0(10) ?
    C23 C22 C20 C21 . . . . -179.7(5) ?
    C22 C20 C19 C18 . . . . -0.8(12) ?
    C21 C20 C19 C18 . . . . 180.0(8) ?
    C17 C18 C19 C20 . . . . 0.6(13) ?
loop_
    _geom_hbond_atom_site_label_D
    _geom_hbond_atom_site_label_H
    _geom_hbond_atom_site_label_A
    _geom_hbond_site_symmetry_A
    _geom_hbond_distance_DH
    _geom_hbond_distance_HA
    _geom_hbond_distance_DA
    _geom_hbond_angle_DHA
    C19 H19 F 2_644 0.93 2.37 3.274(8) 167.4
