# Supplementary material for: (Z)-3-(4-Fluoro­phen­yl)-1-[4-(methyl­sulfon­yl)phen­yl]-2-tosyl­prop-2-en-1-one
Source: Acta Crystallogr Sect E Struct Rep Online. 2008 Oct 25;64(Pt 11):o2194. doi: 10.1107/S1600536808034028 (PMC2959516; doi:10.1107/S1600536808034028)
Supplement: Supplementary file 2 [file e-64-o2194-Isup2.hkl]

#
# h,k,l, Fc-squared, Fo-squared, sigma(Fo-squared) and status flag
#
data_I
_shelx_title ' ASPM3 in P2(1)/n'
_shelx_refln_list_code          4
_shelx_F_calc_maximum      264.64
_exptl_crystal_F_000       952.00
_reflns_d_resolution_high  0.8377
 
loop_
 _symmetry_equiv_pos_as_xyz
 'x, y, z'
 '-x+1/2, y+1/2, -z+1/2'
 '-x, -y, -z'
 'x-1/2, -y-1/2, z-1/2'
 
_cell_length_a     9.6962
_cell_length_b    22.8539
_cell_length_c    10.8217
_cell_angle_alpha  90.000
_cell_angle_beta  109.672
_cell_angle_gamma  90.000
 
_shelx_F_squared_multiplier     1.000
 
loop_
 _refln_index_h
 _refln_index_k
 _refln_index_l
 _refln_F_squared_calc
 _refln_F_squared_meas
 _refln_F_squared_sigma
 _refln_observed_status
   2   0   0        2.07        6.65      1.43 o
   4   0   0     4024.40     4703.91     48.16 o
   6   0   0      627.04      683.47     14.17 o
   8   0   0      183.52      230.91      8.08 o
   1   1   0        1.90        0.30      0.19 o
   2   1   0    13602.89    13936.07     96.92 o
   3   1   0     8848.06     9468.66     69.81 o
   4   1   0       67.78       69.40      3.15 o
   5   1   0      123.16       98.77      2.51 o
   6   1   0     1278.55     1149.67     12.79 o
   7   1   0        0.28       -2.01      2.01 o
   8   1   0        8.00        3.66      2.46 o
   9   1   0       27.16       16.03      4.49 o
   0   2   0     6612.71       -0.08      0.35 o
   1   2   0     2900.64     2408.15     31.06 o
   2   2   0      133.92      173.47      1.96 o
   3   2   0     2479.85     2421.59     19.18 o
   4   2   0      463.42      427.28      5.07 o
   5   2   0      233.40      289.74      4.08 o
   6   2   0       66.81       56.24      3.49 o
   7   2   0      168.70      168.58      6.26 o
   8   2   0       16.32       15.30      3.46 o
   9   2   0        0.55        1.14      4.00 o
   1   3   0     1168.03     1137.63      8.16 o
   2   3   0       45.89       64.65      1.39 o
   3   3   0        0.04       -0.49      0.74 o
   4   3   0        5.01        2.75      1.27 o
   5   3   0       32.35       32.41      1.84 o
   6   3   0        7.07       12.78      3.48 o
   7   3   0       88.64       73.06      3.29 o
   8   3   0        0.03        0.21      3.07 o
   9   3   0       47.68       56.00      4.45 o
   0   4   0        5.79        4.70      0.69 o
   1   4   0     1119.14     1063.64      7.86 o
   2   4   0     1229.41     1308.99     11.02 o
   3   4   0       11.73        3.67      0.90 o
   4   4   0     1002.43     1250.85     11.35 o
   5   4   0      137.78       93.16      3.64 o
   6   4   0       27.00       39.56      3.87 o
   7   4   0      176.68      146.07      5.59 o
   8   4   0      216.08      232.49      7.20 o
   9   4   0       60.29       97.37      7.15 o
   1   5   0     3925.50     3940.68     25.62 o
   2   5   0      125.06      200.71      2.96 o
   3   5   0       93.32      115.56      2.43 o
   4   5   0     2255.33     2490.15     20.41 o
   5   5   0      226.38      271.48      7.28 o
   6   5   0      211.46      198.54      6.10 o
   7   5   0        0.01       -2.76      2.76 o
   8   5   0       82.32       85.70      5.03 o
   9   5   0        5.04       12.97      3.98 o
   0   6   0    12467.06    13005.52    130.14 o
   1   6   0     1417.34     1496.77     11.57 o
   2   6   0      534.67      522.21      6.26 o
   3   6   0      296.38      356.25      4.47 o
   4   6   0      303.64      447.20      6.20 o
   5   6   0        0.15        4.85      2.10 o
   6   6   0      668.45      609.39     11.92 o
   7   6   0       49.25       28.15      3.98 o
   8   6   0        3.33       -2.76      3.09 o
   9   6   0       31.24       25.74      4.44 o
   1   7   0     3268.17     3830.24     28.96 o
   2   7   0       91.84       81.36      2.09 o
   3   7   0     2228.05     2831.00     22.88 o
   4   7   0       12.63       23.54      2.19 o
   5   7   0      761.82      777.02      9.57 o
   6   7   0        2.02       -0.03      2.47 o
   7   7   0       37.92       36.47      4.31 o
   8   7   0       22.10       19.59      3.81 o
   9   7   0       22.92       29.52      5.77 o
   0   8   0      829.03      897.82     12.40 o
   1   8   0     2373.11     2481.28     20.80 o
   2   8   0        1.67        1.06      1.15 o
   3   8   0      334.46      389.70      5.49 o
   4   8   0      498.25      574.07      7.34 o
   5   8   0      220.83      230.96      5.83 o
   6   8   0        0.06       -2.75      2.75 o
   7   8   0        1.74        3.68      3.45 o
   8   8   0       91.12      135.72      6.10 o
   9   8   0       43.57       47.63      5.97 o
  10   8   0        1.91       14.60      7.96 o
   1   9   0      900.84      933.85      9.95 o
   2   9   0     1218.98     1357.28     11.74 o
   3   9   0     1816.32     2036.66     18.44 o
   4   9   0      454.10      453.43      7.08 o
   5   9   0       87.15       56.59      3.22 o
   6   9   0       50.47       56.55      4.11 o
   7   9   0        5.41        5.84      3.16 o
   8   9   0       16.48       20.13      4.54 o
   9   9   0       16.90       28.11      5.55 o
  10   9   0        0.98        3.42      7.75 o
   0  10   0     1309.96     1313.08     20.07 o
   1  10   0     1322.15     1145.50     11.97 o
   2  10   0      233.58      288.26      4.56 o
   3  10   0      274.97      279.09      5.19 o
   4  10   0       20.31       21.95      2.12 o
   5  10   0       59.41       57.54      3.36 o
   6  10   0      116.23      141.48      5.33 o
   7  10   0      154.65      153.91      8.87 o
   8  10   0       26.54       28.32      4.78 o
   9  10   0       59.82       91.58      9.20 o
  10  10   0       11.89       30.25     10.41 o
   1  11   0      506.83      509.63      7.43 o
   2  11   0      527.20      536.49      6.80 o
   3  11   0      171.53      208.89      3.97 o
   4  11   0        1.23        4.10      2.03 o
   5  11   0      317.55      336.00      6.53 o
   6  11   0      310.12      317.49      7.55 o
   7  11   0       47.40       53.73      4.28 o
   8  11   0        3.26       -1.06      3.67 o
   9  11   0        0.01        4.90      5.81 o
   0  12   0     1299.35     1342.29     21.19 o
   1  12   0       88.17       94.09      3.44 o
   2  12   0       14.06       10.72      1.81 o
   3  12   0       92.41       82.53      2.97 o
   4  12   0       88.50       93.70      3.85 o
   5  12   0       16.04       17.48      3.00 o
   6  12   0       26.02       29.36      3.39 o
   7  12   0       58.02       32.63      3.51 o
   8  12   0        8.86        5.00      3.53 o
   9  12   0        0.39       -0.76      4.34 o
   1  13   0        3.25        8.58      2.00 o
   2  13   0        1.26       10.32      1.88 o
   3  13   0       34.37       62.63      3.17 o
   4  13   0        5.95       10.99      2.51 o
   5  13   0      153.95      153.84      5.48 o
   6  13   0       14.33       15.71      2.94 o
   7  13   0        8.03       12.21      3.68 o
   8  13   0        0.18       -0.76      3.53 o
   9  13   0        3.28        5.96      4.79 o
   0  14   0      294.41      300.78      8.31 o
   1  14   0       28.17       23.74      2.66 o
   2  14   0       30.99       45.81      3.21 o
   3  14   0        1.32        3.80      2.09 o
   4  14   0        6.00        4.79      2.10 o
   5  14   0        9.19       10.81      2.84 o
   6  14   0        0.21        2.26      3.01 o
   7  14   0      112.46      108.27      5.94 o
   8  14   0        2.65        4.08      4.21 o
   9  14   0        8.87        9.04      5.79 o
   1  15   0       58.54       51.17      3.14 o
   2  15   0      165.14      179.23      5.03 o
   3  15   0      456.43      442.47     10.52 o
   4  15   0        3.11       -1.38      2.53 o
   5  15   0       27.13       14.52      2.24 o
   6  15   0        1.66       -1.43      3.03 o
   7  15   0       22.02       22.44      4.23 o
   8  15   0        5.39        4.57      4.03 o
   9  15   0        0.89       -4.74      4.74 o
   0  16   0       19.43       15.55      2.25 o
   1  16   0        0.03        1.84      2.19 o
   2  16   0       42.56       47.10      3.24 o
   3  16   0       88.06      115.83      4.97 o
   4  16   0        7.81        4.64      2.78 o
   5  16   0        6.32        7.50      2.07 o
   6  16   0       36.90       37.87      4.43 o
   7  16   0       30.02       32.07      4.93 o
   8  16   0        2.12        2.85      4.36 o
   1  17   0       38.15       43.19      3.72 o
   2  17   0      198.36      187.13      5.76 o
   3  17   0      331.35      361.73      7.89 o
   4  17   0       35.51       22.05      3.40 o
   5  17   0       11.69        9.80      3.17 o
   6  17   0        1.46       -2.82      3.40 o
   7  17   0       53.02       53.99      5.77 o
   8  17   0        3.41       -0.68      4.29 o
   0  18   0       52.32       50.59      3.47 o
   1  18   0      183.14      144.07      5.26 o
   2  18   0        1.36       15.73      3.25 o
   3  18   0        3.26       -3.03      3.07 o
   4  18   0        0.18        5.18      3.21 o
   5  18   0        7.91        6.90      3.34 o
   6  18   0        0.04       -3.22      3.22 o
   7  18   0        9.09        9.98      4.40 o
   8  18   0        2.82        4.01      4.50 o
   1  19   0       30.22       28.18      3.49 o
   2  19   0       98.97      110.76      5.03 o
   3  19   0       60.85       65.00      4.34 o
   4  19   0        8.13       11.03      3.70 o
   5  19   0        7.31       15.99      3.77 o
   6  19   0        0.19       -3.46      4.36 o
   7  19   0       12.33       13.83      7.58 o
   0  20   0        0.02       -1.45      2.09 o
   1  20   0       29.87       14.83      3.64 o
   2  20   0       58.68       57.43      4.25 o
   3  20   0        0.20       -2.46      2.82 o
   4  20   0        4.95       -0.06      3.32 o
   5  20   0        0.11       -3.27      3.27 o
   6  20   0        9.79       -2.15      6.42 o
   7  20   0        9.45        4.48      4.65 o
   1  21   0       10.63       11.22      3.32 o
   2  21   0       29.78       23.39      3.46 o
   3  21   0        1.32       -1.32      2.88 o
   4  21   0       15.72       12.56      3.90 o
   5  21   0        0.07       -1.90      3.51 o
   6  21   0        0.37        1.57      4.17 o
   0  22   0        0.31        0.41      4.29 o
   1  22   0       27.95       23.30      3.73 o
   2  22   0        0.70        1.91      3.09 o
   3  22   0       14.95        7.35      3.40 o
   4  22   0        6.83       15.44      4.24 o
   5  22   0        0.00        4.61      4.33 o
   6  22   0        0.00       -3.09      4.50 o
   1  23   0        0.25       -1.50      3.43 o
   2  23   0       86.97       87.34      5.24 o
   3  23   0        3.50        6.84      3.45 o
   4  23   0        8.60       10.54      4.16 o
   5  23   0        1.33        7.38      4.68 o
   0  24   0        9.07        8.96      5.33 o
   1  24   0       23.59       24.67      4.17 o
   2  24   0        0.47        5.10      3.54 o
   3  24   0        0.77        1.37      4.56 o
   4  24   0        1.85        6.72      4.71 o
   5  24   0       10.34       13.65      5.15 o
   1  25   0       10.54        5.44      3.63 o
   2  25   0        4.76        7.15      3.77 o
   3  25   0        5.36        6.77      3.64 o
   4  25   0        0.37        6.23      4.87 o
   0  26   0        0.13       -3.61      5.10 o
   1  26   0        4.05        2.18      3.71 o
   2  26   0        0.23        3.74      3.82 o
   3  26   0        1.75        7.27      4.21 o
   1  27   0        2.10        1.72      3.82 o
  -9   0   1      690.24      700.84     22.00 o
  -7   0   1       49.28       42.35      3.80 o
  -5   0   1      295.01      230.07      7.50 o
  -3   0   1     1351.14     1216.21     19.99 o
  -1   0   1       32.06       18.63      1.19 o
   1   0   1     8042.85     8117.01    103.19 o
   3   0   1     1591.36     1437.34     16.08 o
   5   0   1       40.61       41.36      3.41 o
   7   0   1       77.96       56.50      4.96 o
   9   0   1       11.88        1.82      7.41 o
 -10   1   1        8.96        1.99      6.72 o
  -9   1   1      109.43      139.74      7.79 o
  -8   1   1      110.40      104.50      4.53 o
  -7   1   1      541.12      505.72      7.81 o
  -6   1   1       27.83       23.16      1.85 o
  -5   1   1      563.44      663.83      8.03 o
  -4   1   1      118.22      117.29      2.78 o
  -3   1   1      258.92      178.20      2.87 o
  -2   1   1     8169.92     9233.51    101.01 o
  -1   1   1     2553.41     2437.78     42.97 o
   0   1   1       18.35       24.71      0.71 o
   1   1   1        2.50        1.20      0.62 o
   2   1   1     1876.28     1783.91     14.88 o
   3   1   1      256.34      294.07      3.65 o
   4   1   1     1516.29     1157.88     10.56 o
   5   1   1      230.70      216.58      4.38 o
   6   1   1       14.77        4.11      1.83 o
   7   1   1       91.83       78.93      3.87 o
   8   1   1       76.57       83.97      4.10 o
   9   1   1       10.60        6.91      5.36 o
 -10   2   1        0.49       -3.14      9.29 o
  -9   2   1      225.39      250.94      9.73 o
  -8   2   1       61.86       69.74      6.18 o
  -7   2   1      285.92      299.70      7.07 o
  -6   2   1       22.82       17.65      1.78 o
  -5   2   1        5.92       -1.08      1.08 o
  -4   2   1       24.70       18.72      1.50 o
  -3   2   1       78.22       82.66      2.01 o
  -2   2   1    19730.64    21334.94    171.43 o
  -1   2   1       65.29       56.16      0.86 o
   0   2   1     1393.57      889.43      7.29 o
   1   2   1      417.91      496.74      4.15 o
   2   2   1     6654.00     6593.11     51.68 o
   3   2   1      557.71      758.52      7.10 o
   4   2   1     2288.88     2221.34     18.20 o
   5   2   1     2537.96     2579.39     22.75 o
   6   2   1        5.30        2.71      1.86 o
   7   2   1      495.49      517.23      8.66 o
   8   2   1        2.12        3.45      2.74 o
   9   2   1        4.34        4.23      5.20 o
 -10   3   1        4.22        8.41      6.86 o
  -9   3   1        0.80       -3.41      3.41 o
  -8   3   1      228.93      220.65      6.77 o
  -7   3   1       86.99       85.56      8.25 o
  -6   3   1       29.87       17.99      2.49 o
  -5   3   1      608.09      623.59      8.79 o
  -4   3   1       15.29       19.96      1.64 o
  -3   3   1     1084.32     1202.51     10.08 o
  -2   3   1       67.27       41.73      1.11 o
  -1   3   1    14362.29    16206.62    106.27 o
   0   3   1       13.14       35.03      0.99 o
   1   3   1    70033.70    88761.45    855.99 o
   2   3   1    21416.00    23958.78    198.11 o
   3   3   1      832.87      872.32      7.64 o
   4   3   1        8.07       -2.01      2.01 o
   5   3   1     1432.03     1537.51     14.83 o
   6   3   1        4.34        0.63      1.86 o
   7   3   1      142.02      139.42      4.89 o
   8   3   1       15.13        8.85      3.72 o
   9   3   1        0.13       -0.09      3.80 o
 -10   4   1       11.27       25.64     11.67 o
  -9   4   1       15.26       12.02      3.88 o
  -8   4   1        2.97        7.34      3.20 o
  -7   4   1       40.42       48.22      4.32 o
  -6   4   1       87.14       68.32      3.59 o
  -5   4   1      136.64      167.38      4.52 o
  -4   4   1     2948.62     2985.62     25.58 o
  -3   4   1        5.37        4.36      1.39 o
  -2   4   1     6948.75     7732.81     57.61 o
  -1   4   1     3431.52     3572.42     23.06 o
   0   4   1     5639.51     6058.55     42.01 o
   1   4   1     2248.14     2200.16     14.41 o
   2   4   1     6331.39     6926.72     53.34 o
   3   4   1     1001.84     1015.66      9.17 o
   4   4   1     2193.46     2568.21     20.97 o
   5   4   1      159.85      116.01      5.07 o
   6   4   1      234.70      228.48      4.73 o
   7   4   1      505.20      555.20      9.00 o
   8   4   1       15.36       15.94      3.57 o
   9   4   1        0.51       -2.58      5.23 o
 -10   5   1        3.39       14.95     11.60 o
  -9   5   1       52.66       64.20      4.90 o
  -8   5   1       27.77       22.43      4.43 o
  -7   5   1        1.73       -2.39      3.57 o
  -6   5   1       42.57       23.49      2.70 o
  -5   5   1      378.98      384.24      6.19 o
  -4   5   1     2682.35     2953.67     25.44 o
  -3   5   1       43.72       16.34      1.30 o
  -2   5   1       84.91      102.55      2.31 o
  -1   5   1      178.35      201.17      2.18 o
   0   5   1      236.88      198.23      2.31 o
   1   5   1     2105.63     1989.95     15.67 o
   2   5   1      953.62     1126.50     10.10 o
   3   5   1        6.53        4.69      1.25 o
   4   5   1        1.15        2.57      2.28 o
   5   5   1      672.26      594.58      8.38 o
   6   5   1      248.10      266.02      5.90 o
   7   5   1        0.05        3.14      3.30 o
   8   5   1        0.14       -3.02      3.10 o
   9   5   1       78.29       98.60      6.86 o
 -10   6   1       26.48       27.25     12.23 o
  -9   6   1        0.23        1.89      3.93 o
  -8   6   1        6.11        2.17      3.65 o
  -7   6   1        0.08       -0.64      2.97 o
  -6   6   1       48.51       34.99      3.44 o
  -5   6   1      423.80      383.54      7.21 o
  -4   6   1      131.75      138.08      3.88 o
  -3   6   1     2344.90     2473.29     22.85 o
  -2   6   1      536.83      576.33      9.56 o
  -1   6   1     5441.49     5973.36     39.75 o
   0   6   1     1241.97     1337.59     10.42 o
   1   6   1     2067.00     2019.34     14.97 o
   2   6   1     3923.03     3777.49     28.80 o
   3   6   1     1968.24     2437.55     19.65 o
   4   6   1        0.08        1.23      1.65 o
   5   6   1      284.52      218.21      5.11 o
   6   6   1      139.98      142.13      4.97 o
   7   6   1      511.21      395.70      9.02 o
   8   6   1        5.95        4.87      3.62 o
   9   6   1       13.91       21.52      4.92 o
 -10   7   1       73.45      101.14     16.21 o
  -9   7   1        6.85        6.63      4.13 o
  -8   7   1      282.71      303.83     14.53 o
  -7   7   1       53.76       39.38      4.32 o
  -6   7   1       24.16       25.47      3.41 o
  -5   7   1      382.95      434.31      7.43 o
  -4   7   1      402.35      285.78      4.55 o
  -3   7   1     1849.13     1888.63     17.05 o
  -2   7   1       94.76      155.17      2.77 o
  -1   7   1     1474.74     1550.82     12.03 o
   0   7   1       84.43       60.93      1.71 o
   1   7   1     4821.98     4867.80     36.19 o
   2   7   1      629.27      468.71      4.86 o
   3   7   1     1061.72     1305.97     11.69 o
   4   7   1      285.13      312.39      5.58 o
   5   7   1      559.80      633.34      9.02 o
   6   7   1       95.53       88.01      3.88 o
   7   7   1        0.35        3.43      3.35 o
   8   7   1      148.71      173.72      7.44 o
   9   7   1       24.27       20.86      4.96 o
 -10   8   1       10.31       26.84      6.62 o
  -9   8   1        0.05       -1.62      5.42 o
  -8   8   1       30.83       37.47      5.12 o
  -7   8   1      145.19      135.33      6.35 o
  -6   8   1      101.64      117.46      5.11 o
  -5   8   1       44.32       43.53      3.92 o
  -4   8   1      600.45      605.79      8.41 o
  -3   8   1      360.99      446.89      6.91 o
  -2   8   1      106.31      108.67      2.44 o
  -1   8   1     1278.94     1168.39     10.10 o
   0   8   1       80.94       86.15      2.18 o
   1   8   1       18.56        9.18      1.10 o
   2   8   1      148.75      147.94      2.97 o
   3   8   1        6.98        0.75      1.69 o
   4   8   1       38.15       45.39      2.27 o
   5   8   1      114.60      113.34      4.43 o
   6   8   1      499.50      469.08      8.96 o
   7   8   1      245.91      282.45      7.88 o
   8   8   1        5.84        7.78      3.88 o
   9   8   1        0.73       -4.23      4.76 o
  10   8   1        0.32       -3.77      5.10 o
 -10   9   1        0.26       17.68      9.92 o
  -9   9   1        2.67       13.25      7.21 o
  -8   9   1       89.88       89.38      6.15 o
  -7   9   1       10.96       13.81      3.43 o
  -6   9   1       22.45       47.18      3.93 o
  -5   9   1      210.23      205.08      5.91 o
  -4   9   1      116.01      145.27      3.84 o
  -3   9   1      127.77      144.70      4.09 o
  -2   9   1      426.35      378.73      4.81 o
  -1   9   1      540.51      543.65      6.04 o
   0   9   1      312.95      329.19      4.49 o
   1   9   1     1973.11     2198.19     17.75 o
   2   9   1     1356.51     1491.03     13.02 o
   3   9   1      135.35      160.00      3.56 o
   4   9   1       97.58       94.70      3.12 o
   5   9   1      396.67      410.17      6.54 o
   6   9   1        0.12        2.80      2.36 o
   7   9   1       22.21       14.29      3.18 o
   8   9   1        8.25        6.00      3.28 o
   9   9   1        5.53        7.00      4.49 o
 -10  10   1       33.15       60.95      8.46 o
  -9  10   1        7.17       13.24      6.91 o
  -8  10   1        0.14       -4.16      4.16 o
  -7  10   1       33.37       31.14      4.01 o
  -6  10   1      249.95      240.65      6.43 o
  -5  10   1        0.71        1.75      1.98 o
  -4  10   1        3.31        7.34      1.97 o
  -3  10   1      126.06      133.27      4.28 o
  -2  10   1      336.89      570.59      6.52 o
  -1  10   1     1188.95     1264.07     12.13 o
   0  10   1        0.69       -0.44      1.26 o
   1  10   1      246.86      275.67      5.14 o
   2  10   1      683.04      777.03      8.42 o
   3  10   1      185.87      189.04      4.71 o
   4  10   1      464.40      539.41      7.41 o
   5  10   1        8.21       16.85      2.36 o
   6  10   1      138.73      150.36      4.94 o
   7  10   1        0.43       -2.25      2.25 o
   8  10   1       18.29       12.48      3.15 o
   9  10   1        0.06        0.60      3.93 o
 -10  11   1        1.26       13.55      8.66 o
  -9  11   1       11.29       17.47     10.48 o
  -8  11   1       83.13       80.39      5.54 o
  -7  11   1       54.45       58.97      4.12 o
  -6  11   1       14.18       21.97      3.13 o
  -5  11   1       73.52       75.26      4.22 o
  -4  11   1      476.95      471.10      8.03 o
  -3  11   1      108.19      102.67      5.30 o
  -2  11   1     1130.11     1075.07     12.73 o
  -1  11   1       90.75      104.74      5.22 o
   0  11   1     1631.53     1649.91     16.24 o
   1  11   1     1776.52     2161.90     19.03 o
   2  11   1       16.79       22.97      1.99 o
   3  11   1       29.27       47.74      2.89 o
   4  11   1       71.00       72.67      3.05 o
   5  11   1      138.95      160.84      4.53 o
   6  11   1        3.94        2.56      2.58 o
   7  11   1       35.27       30.16      3.34 o
   8  11   1       29.88       25.69      3.48 o
   9  11   1        7.93       18.29      4.44 o
 -10  12   1        3.22        6.78      6.43 o
  -9  12   1        0.89        1.18      5.88 o
  -8  12   1       16.57       21.71      4.32 o
  -7  12   1        4.34        7.91      3.26 o
  -6  12   1       74.34       65.64      4.07 o
  -5  12   1        5.69        4.36      2.70 o
  -4  12   1        9.24        6.87      1.63 o
  -3  12   1        0.03        0.45      1.60 o
  -2  12   1     3953.19     4128.96     39.42 o
  -1  12   1      835.84      858.25      9.61 o
   0  12   1       30.14       37.21      2.66 o
   1  12   1      679.87      730.02      9.00 o
   2  12   1      508.75      464.54      7.98 o
   3  12   1        0.48       -0.38      1.92 o
   4  12   1      103.26      134.90      4.75 o
   5  12   1       17.11       22.25      3.16 o
   6  12   1       76.47       82.23      4.12 o
   7  12   1        0.95        0.74      2.82 o
   8  12   1        1.02        0.48      3.66 o
   9  12   1        9.95       14.58      5.01 o
  -9  13   1       19.03       19.15      7.05 o
  -8  13   1       75.09       92.25      6.94 o
  -7  13   1        8.39        8.90      6.21 o
  -6  13   1      119.08      117.90      5.82 o
  -5  13   1       66.87       69.47      4.01 o
  -4  13   1       66.36       64.81      2.88 o
  -3  13   1        0.51        0.70      1.23 o
  -2  13   1      231.18      284.71      6.12 o
  -1  13   1       74.41       71.44      4.41 o
   0  13   1       93.06       79.55      3.15 o
   1  13   1       56.15       44.21      2.44 o
   2  13   1       11.49       31.71      2.38 o
   3  13   1        2.29       -0.58      1.77 o
   4  13   1      192.71      188.77      5.73 o
   5  13   1       21.68       11.86      2.92 o
   6  13   1       93.52       87.14      4.29 o
   7  13   1       19.62        9.77      3.14 o
   8  13   1       17.40       27.54      4.18 o
   9  13   1        1.24       -2.07      4.69 o
  -9  14   1        0.02       -1.28      5.79 o
  -8  14   1        5.95        5.23      3.96 o
  -7  14   1       28.33       26.91      4.35 o
  -6  14   1      316.15      348.95      8.26 o
  -5  14   1      166.83      177.78      5.87 o
  -4  14   1       42.25       44.35      2.56 o
  -3  14   1      105.57      101.73      3.64 o
  -2  14   1      729.93      754.52     11.74 o
  -1  14   1       33.92       32.12      1.99 o
   0  14   1      319.72      355.32      5.68 o
   1  14   1       32.67       37.07      2.61 o
   2  14   1       57.84       86.68      3.47 o
   3  14   1      142.33      118.32      4.01 o
   4  14   1        9.16        5.68      2.76 o
   5  14   1        2.97        4.37      2.73 o
   6  14   1       47.70       61.48      4.75 o
   7  14   1        0.62        0.36      3.20 o
   8  14   1        7.99       15.20      3.83 o
  -9  15   1        2.65        2.80      5.69 o
  -8  15   1        3.70       -1.72      3.50 o
  -7  15   1        2.52        5.93      3.85 o
  -6  15   1       94.97       87.70      4.36 o
  -5  15   1        0.48       -1.96      1.96 o
  -4  15   1      104.48       80.86      3.27 o
  -3  15   1        6.19        4.64      1.70 o
  -2  15   1       23.30       32.77      2.85 o
  -1  15   1       45.95       58.54      3.06 o
   0  15   1      196.19      213.44      4.48 o
   1  15   1       42.49       47.25      3.00 o
   2  15   1       82.55       87.81      5.62 o
   3  15   1       36.69       42.25      3.28 o
   4  15   1       71.96       46.55      4.32 o
   5  15   1        3.75       -0.10      2.81 o
   6  15   1       17.36       18.77      3.52 o
   7  15   1        6.88        6.33      4.10 o
   8  15   1        0.00       -2.17      3.96 o
  -9  16   1        2.42       -1.83      5.31 o
  -8  16   1        0.62       -3.85      3.85 o
  -7  16   1        3.92       10.05      3.97 o
  -6  16   1      162.67      159.68      6.12 o
  -5  16   1        0.14       -1.94      1.94 o
  -4  16   1       18.18       21.66      3.11 o
  -3  16   1       15.24       16.49      3.50 o
  -2  16   1      379.08      383.94      7.56 o
  -1  16   1        4.77        3.47      1.67 o
   0  16   1       41.72       42.41      1.91 o
   1  16   1        0.64       -2.51      2.51 o
   2  16   1       76.28       70.84      3.80 o
   3  16   1        4.36       10.06      2.66 o
   4  16   1        1.41       -2.86      2.86 o
   5  16   1       48.92       54.57      4.22 o
   6  16   1        0.75       -3.55      3.55 o
   7  16   1        2.26       -0.42      4.10 o
   8  16   1        0.01       -3.92      3.92 o
  -8  17   1        4.17        2.36      4.39 o
  -7  17   1        7.73        7.94      3.89 o
  -6  17   1       46.56       43.12      4.65 o
  -5  17   1        0.39       -2.45      2.45 o
  -4  17   1       59.25       72.04      4.83 o
  -3  17   1        0.00       -2.35      2.35 o
  -2  17   1        5.05        9.78      2.91 o
  -1  17   1      134.50      122.79      3.74 o
   0  17   1      103.62      115.43      3.82 o
   1  17   1       18.10       14.65      2.74 o
   2  17   1       23.46       24.73      3.13 o
   3  17   1        0.05       -2.49      2.49 o
   4  17   1       49.27       59.29      4.53 o
   5  17   1       11.65       11.34      3.29 o
   6  17   1        5.29       -1.29      3.73 o
   7  17   1        0.66        1.73      4.21 o
   8  17   1        4.20        2.45      5.13 o
  -8  18   1        5.20        7.24      4.84 o
  -7  18   1        0.54        4.22      3.72 o
  -6  18   1       42.44       38.60      5.32 o
  -5  18   1        1.82        6.42      3.34 o
  -4  18   1       12.84       19.76      3.88 o
  -3  18   1       14.29        7.81      3.09 o
  -2  18   1      186.09      162.71      5.68 o
  -1  18   1       92.49       76.40      3.24 o
   0  18   1       60.00       68.45      3.33 o
   1  18   1       21.56       21.97      3.20 o
   2  18   1       14.01        8.77      3.03 o
   3  18   1        8.56        5.46      2.89 o
   4  18   1       55.40       44.13      4.38 o
   5  18   1        0.35        0.66      3.19 o
   6  18   1        0.82       -3.82      4.01 o
   7  18   1        2.69        4.90      4.34 o
  -8  19   1        2.62        2.23      4.78 o
  -7  19   1        2.11        3.34      4.15 o
  -6  19   1        3.79        4.94      3.66 o
  -5  19   1        1.99       -3.04      3.04 o
  -4  19   1        7.20        1.31      3.23 o
  -3  19   1        1.07       -2.75      2.75 o
  -2  19   1        0.00       13.95      3.26 o
  -1  19   1        0.01       -0.47      2.05 o
   0  19   1       32.46       27.85      2.74 o
   1  19   1        0.84        7.54      3.04 o
   2  19   1        2.72        2.95      2.95 o
   3  19   1       23.27       40.51      3.76 o
   4  19   1        1.92        7.46      3.42 o
   5  19   1       21.34       27.55      4.69 o
   6  19   1        2.24        2.61      4.57 o
   7  19   1        2.28        3.07      4.92 o
  -7  20   1        3.54       -0.13      4.03 o
  -6  20   1        8.75        9.79      4.14 o
  -5  20   1        0.03       -1.76      3.15 o
  -4  20   1        0.46        3.05      3.34 o
  -3  20   1       56.24       47.44      4.12 o
  -2  20   1       38.24       49.30      4.02 o
  -1  20   1      126.96      112.12      5.12 o
   0  20   1       17.31       17.71      2.60 o
   1  20   1       13.68        7.28      3.18 o
   2  20   1        0.82        1.19      2.98 o
   3  20   1      102.46       96.60      4.91 o
   4  20   1       16.96       22.07      4.12 o
   5  20   1        1.87        0.76      3.88 o
   6  20   1       11.01       18.60      4.85 o
   7  20   1        0.20       -2.28      5.10 o
  -7  21   1        4.56       13.45      5.01 o
  -6  21   1        0.65       -1.44      3.71 o
  -5  21   1       17.30       18.93      4.31 o
  -4  21   1        1.38        1.03      5.67 o
  -3  21   1        7.27        2.82      3.02 o
  -2  21   1        0.40       -2.77      2.85 o
  -1  21   1        7.51       11.54      3.29 o
   0  21   1       41.50       38.76      3.97 o
   1  21   1        0.93       -2.78      2.78 o
   2  21   1       30.22       17.39      3.44 o
   3  21   1        4.92       11.48      3.31 o
   4  21   1       21.41       21.65      5.17 o
   5  21   1        0.01       -4.01      4.01 o
   6  21   1       13.08       12.93      5.02 o
  -6  22   1        0.38       -2.80      4.47 o
  -5  22   1        2.61        5.62      3.98 o
  -4  22   1        0.45       -2.06      3.60 o
  -3  22   1        0.60       -0.37      3.82 o
  -2  22   1       16.25       19.25      3.60 o
  -1  22   1        9.15       21.22      3.74 o
   0  22   1        4.78       12.08      3.40 o
   1  22   1        5.33        4.03      3.21 o
   2  22   1       16.61       25.85      3.76 o
   3  22   1        5.81        3.35      3.15 o
   4  22   1        5.62       19.94      4.85 o
   5  22   1        4.46        2.09      4.34 o
   6  22   1        3.46        3.21      4.79 o
  -6  23   1        0.39       -4.46      4.46 o
  -5  23   1        0.01       -3.32      3.50 o
  -4  23   1        0.19        1.40      3.78 o
  -3  23   1        0.86        0.28      3.27 o
  -2  23   1        0.07        0.82      3.29 o
  -1  23   1       21.44       18.15      3.74 o
   0  23   1        1.19        5.08      3.27 o
   1  23   1       16.07       12.94      3.54 o
   2  23   1        0.00        0.49      3.21 o
   3  23   1       14.87       21.57      4.19 o
   4  23   1       11.22       18.65      4.77 o
   5  23   1        2.41        4.07      4.70 o
  -5  24   1        0.17        0.79      4.79 o
  -4  24   1        0.08       -0.32      4.17 o
  -3  24   1       26.27       22.34      4.08 o
  -2  24   1        1.65        2.04      4.78 o
  -1  24   1        5.74       11.86      3.67 o
   0  24   1        0.53       -3.17      3.17 o
   1  24   1        7.93        9.80      3.56 o
   2  24   1        3.43       -3.02      3.31 o
   3  24   1        0.74        2.86      3.88 o
   4  24   1        0.80        0.86      4.43 o
  -4  25   1        0.54       -1.39      4.57 o
  -3  25   1        0.02        5.32      4.16 o
  -2  25   1        2.37        9.06      5.28 o
  -1  25   1       20.87       30.72      4.31 o
   0  25   1        2.76       -2.06      3.47 o
   1  25   1        0.05        1.57      3.42 o
   2  25   1        0.04        6.77      4.08 o
   3  25   1        7.98       16.99      4.34 o
  -3  26   1       15.09       16.45      4.37 o
  -2  26   1        0.03       -0.40      3.63 o
  -1  26   1       17.02       17.74      4.11 o
   0  26   1        1.28       -3.83      3.83 o
   1  26   1        8.64        0.93      3.77 o
   2  26   1        0.21        4.70      4.06 o
  -1  27   1        5.67        6.03      3.95 o
   0  27   1        0.69       -2.65      4.07 o
 -10   0   2        4.19       -6.71      8.87 o
  -8   0   2        1.38       -3.15      3.15 o
  -6   0   2      549.38      503.81     11.57 o
  -4   0   2      361.98      314.67     18.39 o
  -2   0   2     2785.45     2344.29     27.25 o
   0   0   2    50587.38    59738.73    626.39 o
   2   0   2     8834.62    10314.38    111.03 o
   4   0   2      463.32      575.51     11.04 o
   6   0   2     1350.88     1298.85     20.80 o
   8   0   2       55.78       63.88      6.71 o
 -11   1   2        2.49        3.91     10.27 o
 -10   1   2        1.83       -6.14      6.14 o
  -9   1   2       16.52       15.22      4.66 o
  -8   1   2      100.20       94.28      4.67 o
  -7   1   2        1.19        0.41      1.57 o
  -6   1   2      106.69       97.84      3.75 o
  -5   1   2       91.37       72.24      2.86 o
  -4   1   2     2998.56     3575.59     33.98 o
  -3   1   2      174.15      164.86      3.16 o
  -2   1   2     9272.93     9979.58     66.11 o
  -1   1   2       45.14       44.64      1.44 o
   0   1   2     4526.05     4609.36     31.88 o
   1   1   2      163.47      187.07      1.84 o
   2   1   2     1229.99     1168.23      9.47 o
   3   1   2      783.09      996.33     10.93 o
   4   1   2       12.64        5.93      1.36 o
   5   1   2     1721.14     1575.25     15.17 o
   6   1   2      358.43      387.01      6.45 o
   7   1   2        0.29       -2.26      2.48 o
   8   1   2      311.93      335.32      8.66 o
   9   1   2        4.46        1.82      5.19 o
 -11   2   2        3.92       -9.64      9.64 o
 -10   2   2       13.67       17.61      7.81 o
  -9   2   2      235.74      247.92      9.39 o
  -8   2   2      307.72      363.49     10.60 o
  -7   2   2       49.90       61.73      3.53 o
  -6   2   2       17.82       25.66      3.41 o
  -5   2   2       10.50        9.60      1.72 o
  -4   2   2     1852.21     1673.15     17.30 o
  -3   2   2     1876.31     2527.35     24.40 o
  -2   2   2    15209.27    15992.47    100.82 o
  -1   2   2    28902.76    33232.67    220.08 o
   0   2   2      466.35      513.12      3.75 o
   1   2   2       11.76       15.09      0.71 o
   2   2   2     2183.48     2463.29     20.08 o
   3   2   2      208.48      202.08      3.49 o
   4   2   2        2.87        2.40      1.25 o
   5   2   2      208.63      201.60      4.54 o
   6   2   2        5.20        2.09      3.37 o
   7   2   2       12.22       24.07      3.04 o
   8   2   2        8.37       13.18      3.63 o
   9   2   2        2.38        0.56      4.98 o
 -11   3   2        2.87        7.48     12.02 o
 -10   3   2       20.57       11.85      7.60 o
  -9   3   2        5.97        8.02      3.73 o
  -8   3   2      643.73      649.25     14.08 o
  -7   3   2      218.16      198.24      6.96 o
  -6   3   2       77.92       79.94      3.78 o
  -5   3   2      319.75      281.26      5.48 o
  -4   3   2     1246.51     1023.13     19.55 o
  -3   3   2       35.06       29.16      1.69 o
  -2   3   2      575.30      583.70      4.75 o
  -1   3   2     5223.83     5525.45     36.86 o
   0   3   2      429.96      355.91      2.95 o
   1   3   2    12339.81    13206.97     96.66 o
   2   3   2       46.68       57.15      1.74 o
   3   3   2     1448.16     1564.12     14.76 o
   4   3   2      200.92      218.96      4.16 o
   5   3   2      845.24      847.87     15.22 o
   6   3   2      104.73       89.89      4.09 o
   7   3   2        0.01       -0.37      2.61 o
   8   3   2      124.17       94.72      6.42 o
   9   3   2        3.23        3.94      3.99 o
 -11   4   2       22.77       -2.24     11.53 o
 -10   4   2        0.12       -5.64      6.72 o
  -9   4   2       10.70       12.91      5.64 o
  -8   4   2      623.66      655.46     14.55 o
  -7   4   2      445.99      478.40      9.62 o
  -6   4   2      422.17      429.22      7.58 o
  -5   4   2      223.78      265.78      5.33 o
  -4   4   2      442.65      457.00      7.00 o
  -3   4   2      565.31      334.74      4.28 o
  -2   4   2      556.77      447.07      4.38 o
  -1   4   2     1424.13     1356.04      9.39 o
   0   4   2        7.15        7.44      0.57 o
   1   4   2     1881.11     2109.92     16.21 o
   2   4   2       75.96       90.35      2.00 o
   3   4   2      450.02      499.66      5.86 o
   4   4   2       21.76       40.67      2.03 o
   5   4   2      122.11      118.24      3.91 o
   6   4   2        0.32       -2.31      2.31 o
   7   4   2      285.25      306.59      6.81 o
   8   4   2       86.38      101.69      6.54 o
   9   4   2       39.08       49.89      7.81 o
  10   4   2        1.72       -6.85      6.85 o
 -11   5   2        1.35       -9.85      9.85 o
 -10   5   2       68.12       73.36     10.12 o
  -9   5   2        0.23       -4.56      4.56 o
  -8   5   2        8.20       20.60      5.13 o
  -7   5   2      157.41      186.99      6.44 o
  -6   5   2      186.19      169.64      4.90 o
  -5   5   2        1.30        8.68      1.62 o
  -4   5   2       25.50       11.08      1.72 o
  -3   5   2     3343.97     3295.94     27.31 o
  -2   5   2       60.33       45.28      1.37 o
  -1   5   2      162.59      177.55      2.17 o
   0   5   2        9.06        9.79      0.68 o
   1   5   2      109.89       60.02      1.46 o
   2   5   2      587.93      598.20      5.74 o
   3   5   2      664.30      745.01      7.13 o
   4   5   2      851.58      919.66      9.08 o
   5   5   2       88.30      100.89      3.28 o
   6   5   2     1061.36     1090.79     12.20 o
   7   5   2      155.40      146.21      5.14 o
   8   5   2       35.71       58.02      5.75 o
   9   5   2        0.56        0.97      3.43 o
 -11   6   2        0.10       -9.64      9.64 o
 -10   6   2       27.49       35.77      8.81 o
  -9   6   2        1.66       -3.22      5.82 o
  -8   6   2       11.93        2.66      5.74 o
  -7   6   2      397.31      382.94      8.85 o
  -6   6   2      360.53      386.25      7.27 o
  -5   6   2       60.84       70.18      2.83 o
  -4   6   2      538.77      579.76      8.25 o
  -3   6   2      751.29     1017.20      9.96 o
  -2   6   2       71.41      123.40      2.51 o
  -1   6   2        2.14        5.75      0.74 o
   0   6   2     6108.74     6127.56     42.32 o
   1   6   2       42.45       33.31      1.07 o
   2   6   2      394.21      524.13      5.00 o
   3   6   2     1303.38     1399.60     13.06 o
   4   6   2      855.68     1020.03     10.70 o
   5   6   2       37.71       37.21      2.34 o
   6   6   2      915.01      866.46     10.80 o
   7   6   2        1.64        4.04      3.16 o
   8   6   2       38.60       25.18      5.17 o
   9   6   2        1.84       -0.61      3.45 o
 -10   7   2       52.52       57.18      6.80 o
  -9   7   2        6.10        4.73      6.45 o
  -8   7   2        0.32       -3.36      3.36 o
  -7   7   2       57.80       62.22      4.20 o
  -6   7   2        4.26        5.92      2.02 o
  -5   7   2      678.31      549.24      7.93 o
  -4   7   2        0.94        3.30      1.03 o
  -3   7   2        8.28       16.53      1.23 o
  -2   7   2      199.93      208.03      4.50 o
  -1   7   2        6.94       24.71      1.25 o
   0   7   2     3246.12     3171.91     22.67 o
   1   7   2     1078.94      884.41      7.71 o
   2   7   2     2904.74     3061.58     27.14 o
   3   7   2      612.57      835.91      8.92 o
   4   7   2        0.03       -1.44      1.44 o
   5   7   2       96.17       86.95      3.16 o
   6   7   2       52.08       68.75      4.30 o
   7   7   2       54.82       71.50      4.75 o
   8   7   2        3.79        5.53      3.50 o
   9   7   2       18.96       20.29      7.80 o
 -10   8   2       22.59       17.90     10.69 o
  -9   8   2        0.56       -6.05      6.05 o
  -8   8   2       54.15       72.38      6.49 o
  -7   8   2        7.88        2.66      3.27 o
  -6   8   2       23.25       17.85      2.58 o
  -5   8   2      202.53      168.01      5.60 o
  -4   8   2        1.55       -1.17      1.17 o
  -3   8   2     2724.32     2906.38     24.83 o
  -2   8   2      376.18      277.90      4.09 o
  -1   8   2      295.27      257.23      3.53 o
   0   8   2      218.30      192.93      2.87 o
   1   8   2      377.20      370.53      4.13 o
   2   8   2       25.44       11.32      1.41 o
   3   8   2      157.93      166.29      3.82 o
   4   8   2       59.67       58.75      2.47 o
   5   8   2      109.68       74.88      2.89 o
   6   8   2        0.44       -1.56      2.25 o
   7   8   2      104.78      107.56      5.16 o
   8   8   2       52.27       72.86      5.19 o
   9   8   2        4.97        8.44      4.46 o
 -10   9   2        3.14       11.28      7.21 o
  -9   9   2        1.85       -0.37      6.39 o
  -8   9   2        6.52       18.34      5.21 o
  -7   9   2        2.31       -2.77      2.77 o
  -6   9   2      102.34      103.41      4.35 o
  -5   9   2       24.18       15.20      2.26 o
  -4   9   2      216.08      176.78      6.19 o
  -3   9   2     1569.87     1540.99     15.46 o
  -2   9   2      626.01      705.80     10.47 o
  -1   9   2     2341.40     2484.25     18.71 o
   0   9   2     1333.35     1688.96     13.95 o
   1   9   2      734.90      931.79      9.46 o
   2   9   2     1192.68     1241.36     10.35 o
   3   9   2      911.41      930.93     10.02 o
   4   9   2      146.12      164.92      3.99 o
   5   9   2      175.20      161.79      3.97 o
   6   9   2       58.83       48.72      3.21 o
   7   9   2        7.10        1.59      2.68 o
   8   9   2       30.95       31.21      3.93 o
   9   9   2        1.19        6.56      3.71 o
 -10  10   2        9.09       22.96      8.36 o
  -9  10   2      214.96      219.44     14.58 o
  -8  10   2       11.83        8.13      4.84 o
  -7  10   2      208.89      203.04      7.05 o
  -6  10   2       18.69       19.42      3.28 o
  -5  10   2       43.20       50.53      3.04 o
  -4  10   2        0.07       -1.51      1.51 o
  -3  10   2      651.34      533.32      7.30 o
  -2  10   2        0.01       -1.15      1.15 o
  -1  10   2       66.19       67.06      2.20 o
   0  10   2     2324.35     2358.13     17.84 o
   1  10   2       86.54       87.35      2.54 o
   2  10   2       42.40       43.34      1.75 o
   3  10   2      224.18      216.97      4.95 o
   4  10   2       56.42       51.51      2.88 o
   5  10   2        5.16        7.18      2.03 o
   6  10   2        7.95       15.44      2.71 o
   7  10   2        6.31        3.25      2.77 o
   8  10   2        6.59        0.62      3.60 o
   9  10   2        5.24       14.65      4.41 o
 -10  11   2        2.33       16.77     12.23 o
  -9  11   2        6.71       12.81      8.03 o
  -8  11   2        2.71       -0.26      3.93 o
  -7  11   2       93.12      110.77      5.13 o
  -6  11   2       15.67       20.16      3.53 o
  -5  11   2      607.36      605.27      9.12 o
  -4  11   2      301.23      282.20      5.33 o
  -3  11   2     1384.51     1365.02     15.79 o
  -2  11   2      304.45      360.85      5.44 o
  -1  11   2     1370.71     1414.36     12.52 o
   0  11   2        1.64        6.44      1.07 o
   1  11   2      161.21      172.80      3.51 o
   2  11   2        1.86        2.59      1.04 o
   3  11   2       69.28       61.54      2.89 o
   4  11   2       13.91       13.29      2.16 o
   5  11   2        0.39       -2.08      2.08 o
   6  11   2       65.31       86.87      3.90 o
   7  11   2       40.38       38.35      3.43 o
   8  11   2        0.50       -1.10      3.12 o
   9  11   2        2.05        1.99      3.99 o
 -10  12   2        9.04       19.59      8.00 o
  -9  12   2       25.71       25.80      6.20 o
  -8  12   2        3.08        2.23      6.34 o
  -7  12   2       88.11       73.42      5.21 o
  -6  12   2       87.72       92.72      5.15 o
  -5  12   2      236.72      258.50      6.55 o
  -4  12   2       24.66       15.53      2.03 o
  -3  12   2      713.72      733.79      8.67 o
  -2  12   2        6.76        7.06      1.89 o
  -1  12   2      123.05       94.19      2.74 o
   0  12   2      119.89      122.34      2.50 o
   1  12   2        3.29        1.25      1.43 o
   2  12   2       46.92       54.75      2.65 o
   3  12   2       97.70       98.71      4.12 o
   4  12   2       17.44       18.20      2.51 o
   5  12   2      142.91      149.84      4.92 o
   6  12   2       35.30       27.22      3.07 o
   7  12   2        0.01        1.26      2.80 o
   8  12   2        0.01       -2.31      3.60 o
   9  12   2        0.58       -2.13      5.06 o
 -10  13   2       22.41       32.07     11.39 o
  -9  13   2       60.35      101.35      8.52 o
  -8  13   2        7.07        5.71      4.58 o
  -7  13   2      117.87      122.91      7.20 o
  -6  13   2       30.88       31.41      2.76 o
  -5  13   2      672.36      665.10     12.41 o
  -4  13   2       20.50       26.94      2.27 o
  -3  13   2      174.67      181.65      3.80 o
  -2  13   2       70.56       83.97      3.29 o
  -1  13   2       71.41       51.18      2.29 o
   0  13   2      572.96      635.89      6.84 o
   1  13   2      189.17      167.07      4.11 o
   2  13   2        0.35        3.03      1.74 o
   3  13   2       98.21      100.67      3.01 o
   4  13   2       18.52        9.23      2.73 o
   5  13   2      203.01      181.19      5.76 o
   6  13   2       27.28       25.12      3.06 o
   7  13   2        3.83        1.00      2.84 o
   8  13   2        0.98        3.85      3.77 o
  -9  14   2        4.21       24.30      6.19 o
  -8  14   2       44.50       58.57      6.23 o
  -7  14   2       60.76       56.63      5.80 o
  -6  14   2       18.02       10.82      2.30 o
  -5  14   2        0.37       -2.02      2.32 o
  -4  14   2        5.94       -1.29      1.70 o
  -3  14   2       62.29       66.20      2.96 o
  -2  14   2       38.95       24.74      2.45 o
  -1  14   2      288.33      296.93      5.33 o
   0  14   2       84.43       73.84      2.68 o
   1  14   2       56.35       56.66      2.82 o
   2  14   2      207.09      239.86      5.28 o
   3  14   2      435.26      485.63      7.71 o
   4  14   2       64.21       66.39      3.25 o
   5  14   2       40.92       37.49      4.04 o
   6  14   2        4.65        1.06      2.65 o
   7  14   2       16.58       12.32      3.28 o
   8  14   2        6.33        4.49      3.60 o
  -9  15   2       13.88       15.65      5.48 o
  -8  15   2        0.79       -0.06      4.92 o
  -7  15   2        5.33        2.24      3.59 o
  -6  15   2        2.03       -0.28      2.46 o
  -5  15   2       80.83       79.62      3.68 o
  -4  15   2        1.60       -1.62      2.63 o
  -3  15   2      195.15      200.75      4.84 o
  -2  15   2        0.05        0.65      1.99 o
  -1  15   2      554.78      566.68      7.92 o
   0  15   2       48.95       53.06      2.53 o
   1  15   2        1.87        2.56      1.93 o
   2  15   2      270.49      263.68      5.66 o
   3  15   2       28.58       43.50      3.15 o
   4  15   2        5.12        1.47      2.97 o
   5  15   2        0.81       -2.62      2.62 o
   6  15   2        0.33       -1.14      3.21 o
   7  15   2        1.53        0.78      3.34 o
   8  15   2        0.40       -1.06      3.55 o
  -9  16   2        9.09        8.42      5.11 o
  -8  16   2        0.95       -3.92      3.92 o
  -7  16   2        2.44        0.24      2.80 o
  -6  16   2       11.12       16.35      3.04 o
  -5  16   2        9.19        5.81      2.50 o
  -4  16   2       17.52       18.52      2.43 o
  -3  16   2       67.96       60.59      3.35 o
  -2  16   2        1.41        1.95      2.15 o
  -1  16   2       21.80       21.29      2.29 o
   0  16   2       90.83       77.17      3.24 o
   1  16   2       15.46       15.10      2.43 o
   2  16   2       37.26       40.39      3.12 o
   3  16   2      135.19      126.29      6.54 o
   4  16   2       42.37       54.63      4.36 o
   5  16   2       14.68       13.27      3.64 o
   6  16   2        0.37       -2.39      3.38 o
   7  16   2       15.53       14.80      4.54 o
   8  16   2        5.91       -0.79      4.14 o
  -8  17   2        3.64       -1.41      4.11 o
  -7  17   2       16.23       16.67      4.25 o
  -6  17   2        6.19        8.86      2.93 o
  -5  17   2       18.16       14.83      3.22 o
  -4  17   2        1.57        3.82      2.81 o
  -3  17   2      158.58      157.19      5.22 o
  -2  17   2      109.41       90.91      4.51 o
  -1  17   2      133.79      138.17      4.23 o
   0  17   2        1.41        2.64      2.07 o
   1  17   2        3.18       -1.06      2.47 o
   2  17   2       23.85       14.80      2.96 o
   3  17   2      123.47      116.92      4.79 o
   4  17   2       17.42       15.12      3.50 o
   5  17   2        0.97        0.42      3.32 o
   6  17   2        0.56        1.12      3.99 o
   7  17   2       26.26       33.03      5.19 o
  -8  18   2        2.45        0.64      5.86 o
  -7  18   2       27.73       36.51      5.44 o
  -6  18   2       19.71       40.15      4.58 o
  -5  18   2        4.54        6.63      3.45 o
  -4  18   2        4.29       -2.40      3.02 o
  -3  18   2       19.88       21.79      3.01 o
  -2  18   2       47.14       51.09      4.40 o
  -1  18   2       49.29       48.49      3.59 o
   0  18   2       22.14       26.06      2.75 o
   1  18   2      452.03      418.62      8.45 o
   2  18   2       29.43       26.19      3.32 o
   3  18   2        4.36        3.50      2.83 o
   4  18   2       28.01       27.86      6.24 o
   5  18   2       78.62       74.60      6.06 o
   6  18   2        0.54       -2.55      4.85 o
   7  18   2        0.22        2.74      4.01 o
  -8  19   2        0.02       -1.50      5.29 o
  -7  19   2        4.94        5.72      4.07 o
  -6  19   2        0.62       -1.80      3.60 o
  -5  19   2        4.13        0.38      3.35 o
  -4  19   2       11.56        9.17      3.57 o
  -3  19   2        1.15       -2.96      2.96 o
  -2  19   2       33.46       35.10      4.07 o
  -1  19   2       38.49       52.16      3.26 o
   0  19   2       13.98       15.54      2.88 o
   1  19   2       77.65       95.88      4.75 o
   2  19   2       79.21      100.54      4.80 o
   3  19   2       12.11       17.55      3.21 o
   4  19   2       37.67       40.04      4.98 o
   5  19   2        1.92       12.30      4.23 o
   6  19   2       25.52       22.64      5.76 o
   7  19   2        0.23        7.99      5.35 o
  -7  20   2        0.52       -3.56      3.56 o
  -6  20   2        8.94        7.34      4.18 o
  -5  20   2        9.73        7.71      3.68 o
  -4  20   2        3.03        3.85      3.49 o
  -3  20   2        3.27       -2.99      2.99 o
  -2  20   2       19.56       15.46      3.37 o
  -1  20   2       25.12       15.83      3.32 o
   0  20   2       91.54       63.73      3.69 o
   1  20   2        5.26       11.87      2.70 o
   2  20   2        3.63       -1.67      2.73 o
   3  20   2       26.62       26.68      3.74 o
   4  20   2       50.13       63.66      5.74 o
   5  20   2       21.48       20.81      4.92 o
   6  20   2       11.01       12.00      5.43 o
  -7  21   2        0.03       -3.80      3.88 o
  -6  21   2       10.12        9.13      4.09 o
  -5  21   2       26.24       21.02      4.35 o
  -4  21   2        1.63       -0.92      3.54 o
  -3  21   2        4.71       11.04      3.40 o
  -2  21   2       31.37       25.23      3.69 o
  -1  21   2       30.91       29.80      3.70 o
   0  21   2       62.10       79.19      4.70 o
   1  21   2       20.49       20.80      3.45 o
   2  21   2        0.57       -2.69      2.96 o
   3  21   2       22.54       24.23      3.79 o
   4  21   2        0.36       12.15      4.49 o
   5  21   2        0.05        2.23      4.18 o
   6  21   2        0.43        2.53      5.95 o
  -6  22   2        0.68       -3.72      3.72 o
  -5  22   2        0.29        2.11      5.10 o
  -4  22   2        5.22        5.57      3.82 o
  -3  22   2       30.31       35.82      4.25 o
  -2  22   2       12.40        9.39      3.50 o
  -1  22   2        0.21        2.90      3.24 o
   0  22   2        0.11        6.39      3.18 o
   1  22   2        0.14       -2.81      2.81 o
   2  22   2        1.32       -1.76      3.20 o
   3  22   2        0.30        1.72      3.18 o
   4  22   2       14.26       23.40      4.99 o
   5  22   2        0.90       -1.23      5.36 o
  -6  23   2        1.47       -0.71      4.24 o
  -5  23   2       10.93        3.57      4.02 o
  -4  23   2        0.23        6.61      3.94 o
  -3  23   2        2.32        3.83      3.45 o
  -2  23   2        9.39        5.02      3.44 o
  -1  23   2       20.73       24.01      3.90 o
   0  23   2       24.14       16.34      3.54 o
   1  23   2        0.01       -3.68      3.68 o
   2  23   2        3.80        3.41      3.46 o
   3  23   2        4.49       12.05      3.81 o
   4  23   2        7.99        9.81      4.64 o
   5  23   2        3.06        7.96      9.50 o
  -5  24   2        6.62        6.83      4.34 o
  -4  24   2        2.31        2.51      4.06 o
  -3  24   2        6.89        1.83      3.40 o
  -2  24   2        3.31        7.60      3.55 o
  -1  24   2        3.98        9.27      3.52 o
   0  24   2        0.99       -3.30      3.30 o
   1  24   2        9.75        1.97      3.55 o
   2  24   2        0.62        2.80      3.47 o
   3  24   2        1.49        3.10      4.01 o
   4  24   2        2.61        2.61      4.42 o
  -4  25   2        0.20       -2.63      3.87 o
  -3  25   2        1.63       -3.44      3.44 o
  -2  25   2        0.34        0.78      3.38 o
  -1  25   2        2.90        0.37      3.44 o
   0  25   2        3.42        2.25      3.80 o
   1  25   2        0.17       -3.53      3.53 o
   2  25   2        0.15        5.40      3.84 o
   3  25   2        3.71        3.61      3.91 o
  -3  26   2        0.59       -3.75      3.75 o
  -2  26   2        1.64        3.64      3.87 o
  -1  26   2        0.30        0.15      3.71 o
   0  26   2        3.30        2.15      4.01 o
   1  26   2        0.17        4.61      3.96 o
   2  26   2        0.84       -3.57      3.57 o
 -11   0   3       24.44       39.61     14.18 o
  -9   0   3      468.49      500.62     27.75 o
  -7   0   3        7.69       11.13      4.72 o
  -5   0   3       10.57        1.46      1.89 o
  -3   0   3     9116.74     8881.27    113.52 o
  -1   0   3       49.33       53.21      1.60 o
   1   0   3      250.28      217.09      6.03 o
   3   0   3     4766.88     5252.21     52.12 o
   5   0   3      393.17      463.21      7.76 o
   7   0   3      319.48      303.60     11.62 o
   9   0   3       17.27        3.70      7.48 o
 -11   1   3        7.80       10.80      8.14 o
 -10   1   3       23.71        9.70     10.24 o
  -9   1   3      231.05      242.49     38.93 o
  -8   1   3      343.34      323.75      8.39 o
  -7   1   3      372.57      366.02      7.44 o
  -6   1   3       42.62       61.39      4.76 o
  -5   1   3       57.13       43.01      2.64 o
  -4   1   3     3347.03     3361.61     30.16 o
  -3   1   3     8983.36     8848.00     69.18 o
  -2   1   3     1615.73     2000.44     16.49 o
  -1   1   3     2853.04     3016.24     21.57 o
   0   1   3     3405.83     3885.55     33.08 o
   1   1   3      977.94      835.50      7.84 o
   2   1   3      219.65      387.49      4.18 o
   3   1   3     2082.47     2170.90     16.23 o
   4   1   3        6.44        3.06      1.71 o
   5   1   3        2.31        0.51      1.63 o
   6   1   3       56.55       53.84      2.91 o
   7   1   3        2.45       -0.45      2.81 o
   8   1   3        1.58        6.62      3.05 o
   9   1   3       21.62       24.85      8.45 o
 -11   2   3       16.84        7.10     14.43 o
 -10   2   3        2.01       -5.98      6.03 o
  -9   2   3       95.49       95.71     11.46 o
  -8   2   3        0.57        4.40      4.09 o
  -7   2   3      175.40      149.51      5.02 o
  -6   2   3        8.18        1.44      1.55 o
  -5   2   3      259.64      390.49      7.22 o
  -4   2   3      323.72      130.91      3.39 o
  -3   2   3      125.75      122.31      5.82 o
  -2   2   3     9289.68    10803.79     83.44 o
  -1   2   3     6466.85     6631.42     44.24 o
   0   2   3        9.09       41.69      1.23 o
   1   2   3     3074.57     3204.86     23.92 o
   2   2   3     1288.31     1323.98     11.51 o
   3   2   3       26.63       15.03      3.08 o
   4   2   3      411.70      369.96      4.48 o
   5   2   3      106.21      110.06      3.35 o
   6   2   3      137.38      155.29      4.37 o
   7   2   3      290.30      330.45      7.35 o
   8   2   3        2.97       10.24      3.09 o
   9   2   3       11.10        9.43      5.27 o
 -11   3   3       69.89       77.87     16.14 o
 -10   3   3        9.73       -5.95      6.26 o
  -9   3   3        0.05       -9.60     13.73 o
  -8   3   3      396.27      383.20      9.40 o
  -7   3   3        0.77       -0.28      2.21 o
  -6   3   3      180.98      144.22      4.82 o
  -5   3   3      383.73      239.17      4.58 o
  -4   3   3     1597.41     1665.18     16.39 o
  -3   3   3      205.15      148.98      2.77 o
  -2   3   3      625.29      615.26      6.58 o
  -1   3   3      416.70      560.06      4.70 o
   0   3   3      564.84      432.68      3.63 o
   1   3   3     2062.40     2559.03     18.60 o
   2   3   3      300.96      264.83      3.11 o
   3   3   3      151.96      148.24      3.01 o
   4   3   3      508.91      575.04      6.92 o
   5   3   3      728.16      688.04      8.21 o
   6   3   3       13.85       13.11      2.08 o
   7   3   3      105.45       71.79      4.14 o
   8   3   3       44.00       45.11      3.85 o
   9   3   3        7.82        5.32      4.99 o
 -11   4   3       20.83       17.38     13.38 o
 -10   4   3       33.03       28.44     10.10 o
  -9   4   3        5.54        1.61     13.27 o
  -8   4   3      207.97      216.32     10.81 o
  -7   4   3       18.78       28.82      2.97 o
  -6   4   3      363.15      403.56      8.11 o
  -5   4   3       10.04       27.89      1.86 o
  -4   4   3     2637.35     1868.05     15.82 o
  -3   4   3        0.34        1.90      0.92 o
  -2   4   3     4746.79     4857.50     38.27 o
  -1   4   3     4329.17     4206.42     28.17 o
   0   4   3     3843.84     3284.97     22.23 o
   1   4   3     5787.73     6024.59     42.06 o
   2   4   3       11.22        7.88      1.01 o
   3   4   3      117.09      175.48      3.30 o
   4   4   3     1217.14     1233.81     12.05 o
   5   4   3        2.01        8.90      2.04 o
   6   4   3        4.33       -1.31      1.89 o
   7   4   3       48.73       66.16      4.31 o
   8   4   3       25.51       23.57      3.95 o
   9   4   3        6.13       12.54      4.01 o
 -11   5   3        0.22       -5.79      7.06 o
 -10   5   3       30.54        8.06      8.70 o
  -9   5   3       82.96       85.75     10.07 o
  -8   5   3       63.78       57.05      6.50 o
  -7   5   3      235.69      228.60      9.97 o
  -6   5   3      199.32      250.70      6.33 o
  -5   5   3     1252.55     1287.70     15.30 o
  -4   5   3      655.65      676.97      7.17 o
  -3   5   3      755.60      559.57      5.93 o
  -2   5   3     3883.13     4566.59     45.85 o
  -1   5   3     3362.64     3178.71     21.68 o
   0   5   3      108.19      110.31      1.59 o
   1   5   3       88.67      128.93      2.24 o
   2   5   3        2.29       -0.77      0.92 o
   3   5   3      395.29      377.93      4.76 o
   4   5   3      183.69      143.39      4.40 o
   5   5   3       96.97      100.34      3.08 o
   6   5   3       13.63       15.47      2.35 o
   7   5   3       69.06       71.63      4.20 o
   8   5   3       13.78        7.60      3.83 o
   9   5   3       10.63       13.45      4.02 o
 -11   6   3        4.69        1.10      7.95 o
 -10   6   3        8.14       14.51      7.67 o
  -9   6   3       55.54       61.40     11.81 o
  -8   6   3        4.79        1.65      3.73 o
  -7   6   3      271.10      259.65      7.43 o
  -6   6   3      211.33      224.87      7.96 o
  -5   6   3      655.57      607.61      9.12 o
  -4   6   3        1.75       -0.17      1.29 o
  -3   6   3       90.41       67.14      1.97 o
  -2   6   3      645.59      601.70      5.74 o
  -1   6   3     2196.59     2345.40     15.77 o
   0   6   3      242.13      239.57      2.92 o
   1   6   3     1234.94      984.56      7.99 o
   2   6   3     2355.78     2197.27     18.70 o
   3   6   3      413.80      392.91      4.96 o
   4   6   3      143.11      128.16      3.12 o
   5   6   3       34.73       56.56      2.57 o
   6   6   3       16.08       10.68      2.31 o
   7   6   3       74.91       76.92      5.53 o
   8   6   3        2.07        2.62      3.32 o
   9   6   3        4.58        2.09      3.66 o
 -11   7   3        6.19       12.24     11.07 o
 -10   7   3       60.14       67.51      9.86 o
  -9   7   3        1.39       -1.57      6.47 o
  -8   7   3       63.73       90.42      5.83 o
  -7   7   3      284.89      259.40      7.33 o
  -6   7   3      426.36      430.31      8.07 o
  -5   7   3        0.90       -0.75      1.56 o
  -4   7   3      244.30      280.83      4.27 o
  -3   7   3        6.52        0.80      1.01 o
  -2   7   3     1386.94     1272.80     10.49 o
  -1   7   3      945.84      927.72      7.89 o
   0   7   3        0.62        0.85      0.78 o
   1   7   3      411.35      387.04      3.88 o
   2   7   3      653.80      739.11      6.94 o
   3   7   3       82.12       76.81      2.43 o
   4   7   3      238.86      215.84      3.46 o
   5   7   3        0.15       -1.52      1.75 o
   6   7   3       10.72        5.00      2.52 o
   7   7   3       10.15       11.57      5.01 o
   8   7   3       44.69       52.14      4.71 o
   9   7   3        0.09       -1.72      3.70 o
 -11   8   3        7.47       11.77     17.96 o
 -10   8   3        2.71        2.56     14.25 o
  -9   8   3       99.04      114.83     10.90 o
  -8   8   3        0.07       -4.19      4.19 o
  -7   8   3       39.74       36.56      3.79 o
  -6   8   3        6.48        5.15      2.17 o
  -5   8   3      139.73      104.80      3.72 o
  -4   8   3      242.32      220.88      4.04 o
  -3   8   3     1375.32     1439.32     12.12 o
  -2   8   3      980.93     1098.33      9.42 o
  -1   8   3       32.20       36.96      1.51 o
   0   8   3     2045.41     2306.10     16.34 o
   1   8   3        5.91       17.76      1.22 o
   2   8   3      560.20      605.17      6.15 o
   3   8   3       78.69       74.05      2.43 o
   4   8   3      481.38      439.53      5.32 o
   5   8   3      134.09      162.79      4.65 o
   6   8   3      271.59      247.28      6.25 o
   7   8   3       42.79       38.78      3.80 o
   8   8   3       16.50       15.22      3.49 o
   9   8   3        7.69        0.59      3.46 o
 -10   9   3        8.49       10.65      9.78 o
  -9   9   3       94.55       79.86     10.36 o
  -8   9   3        3.22       -1.73      4.22 o
  -7   9   3      135.57      118.15      5.48 o
  -6   9   3       12.33        8.40      2.43 o
  -5   9   3      202.82      169.73      4.10 o
  -4   9   3      992.30      983.81      9.82 o
  -3   9   3      679.49      915.33      9.92 o
  -2   9   3     1079.17     1245.77     10.57 o
  -1   9   3      176.66      160.94      2.65 o
   0   9   3      102.16       71.61      2.09 o
   1   9   3      128.65      111.49      2.32 o
   2   9   3      103.67      117.59      2.37 o
   3   9   3        0.39        0.92      1.45 o
   4   9   3        1.49        7.77      1.84 o
   5   9   3      137.67      141.43      4.04 o
   6   9   3      144.68      125.90      4.62 o
   7   9   3       35.25       35.59      3.82 o
   8   9   3        0.74        1.01      3.16 o
   9   9   3        9.59        8.05      4.09 o
 -10  10   3       45.11       63.75     10.44 o
  -9  10   3      193.91      195.91     14.47 o
  -8  10   3       49.15       23.81      7.06 o
  -7  10   3        0.01       -2.28      2.50 o
  -6  10   3      365.67      384.54      8.79 o
  -5  10   3      313.26      357.90      8.76 o
  -4  10   3       31.89       12.39      1.84 o
  -3  10   3       22.74       25.50      1.77 o
  -2  10   3      151.07      158.67      3.03 o
  -1  10   3      607.78      499.20      4.93 o
   0  10   3      239.32      249.25      3.24 o
   1  10   3       18.58       21.05      2.09 o
   2  10   3       47.06       51.79      2.50 o
   3  10   3       76.19       75.97      2.54 o
   4  10   3       24.86       28.79      2.24 o
   5  10   3        3.27        1.06      2.01 o
   6  10   3       67.06       74.03      3.88 o
   7  10   3        1.51        2.99      3.44 o
   8  10   3        2.65        0.27      3.17 o
 -10  11   3        1.86       18.46     10.97 o
  -9  11   3       11.22       23.85      7.73 o
  -8  11   3        0.82       -4.28      4.28 o
  -7  11   3      197.83      209.91     16.15 o
  -6  11   3       67.40       59.05      3.86 o
  -5  11   3      112.54      139.55      3.75 o
  -4  11   3      107.39       91.99      3.09 o
  -3  11   3      913.97      805.80      8.66 o
  -2  11   3       89.15      123.12      3.05 o
  -1  11   3      160.98      214.70      3.71 o
   0  11   3      152.23      157.56      2.63 o
   1  11   3       21.68       25.28      3.29 o
   2  11   3       47.27       45.29      1.88 o
   3  11   3      114.71      127.27      3.33 o
   4  11   3      256.33      215.04      4.93 o
   5  11   3        1.28       -2.17      2.17 o
   6  11   3       77.73       69.73      4.12 o
   7  11   3        3.80        0.76      2.98 o
   8  11   3        1.59        0.65      3.33 o
 -10  12   3       22.90       12.73      6.46 o
  -9  12   3        4.96        3.01      5.28 o
  -8  12   3       13.37       20.59      7.60 o
  -7  12   3        7.20        0.27      4.72 o
  -6  12   3        8.28        6.57      2.44 o
  -5  12   3       30.40       33.78      2.48 o
  -4  12   3      153.78      150.57      3.90 o
  -3  12   3        0.07        0.39      1.57 o
  -2  12   3     1273.81     1272.23     12.81 o
  -1  12   3       15.30       27.19      1.54 o
   0  12   3       31.57       34.18      1.52 o
   1  12   3      103.94       89.77      2.80 o
   2  12   3       34.34       32.41      2.24 o
   3  12   3      331.90      310.62      5.30 o
   4  12   3       70.94       74.10      3.41 o
   5  12   3        0.22       -0.68      2.39 o
   6  12   3       13.75       10.84      2.93 o
   7  12   3       36.52       31.25      3.67 o
   8  12   3        5.04        3.40      3.77 o
 -10  13   3       26.74       18.23      6.88 o
  -9  13   3        7.35        5.33      5.58 o
  -8  13   3      115.60      139.54     11.02 o
  -7  13   3        3.23        2.18      6.12 o
  -6  13   3      116.03      113.80      3.93 o
  -5  13   3      101.11       88.31      3.34 o
  -4  13   3      767.77      774.45      9.38 o
  -3  13   3       29.17       42.89      2.59 o
  -2  13   3       12.24       10.48      1.94 o
  -1  13   3       51.31       51.95      2.10 o
   0  13   3        9.20       13.08      1.31 o
   1  13   3      145.68      127.62      3.50 o
   2  13   3        5.19        3.56      1.73 o
   3  13   3       55.26       54.64      2.93 o
   4  13   3      118.87      142.46      4.10 o
   5  13   3        0.37        1.84      2.47 o
   6  13   3        0.39        3.04      2.78 o
   7  13   3       14.94        8.38      3.23 o
   8  13   3        1.07        2.02      3.95 o
  -9  14   3        5.38        4.45      7.45 o
  -8  14   3        7.39       17.82      4.16 o
  -7  14   3       59.37       55.23      4.56 o
  -6  14   3      254.38      224.36      5.77 o
  -5  14   3        4.58       -1.46      2.27 o
  -4  14   3      112.13      115.40      4.62 o
  -3  14   3       42.52       37.97      2.84 o
  -2  14   3      979.85      991.20     10.31 o
  -1  14   3       13.94       10.61      1.42 o
   0  14   3       10.22        6.18      1.22 o
   1  14   3       16.89       12.53      2.05 o
   2  14   3       20.47       16.12      2.21 o
   3  14   3        5.54        1.39      1.76 o
   4  14   3       28.36       17.47      2.46 o
   5  14   3        3.20        3.12      2.70 o
   6  14   3        0.48       -2.77      2.77 o
   7  14   3        0.64        0.80      3.09 o
   8  14   3       14.28       17.76      4.45 o
  -9  15   3        3.01        9.72      5.27 o
  -8  15   3       23.27       25.23      4.12 o
  -7  15   3        4.49        1.14      5.21 o
  -6  15   3       30.61       40.05      3.47 o
  -5  15   3      319.78      350.10      7.69 o
  -4  15   3      480.54      511.09      7.17 o
  -3  15   3       37.84       29.24      2.83 o
  -2  15   3        0.03       -0.30      1.74 o
  -1  15   3       58.35       62.78      2.31 o
   0  15   3      254.62      243.98      4.75 o
   1  15   3       41.15       36.98      2.65 o
   2  15   3      356.86      389.61      6.84 o
   3  15   3      208.84      173.68      6.28 o
   4  15   3       15.67       14.70      2.77 o
   5  15   3       19.81       16.45      3.76 o
   6  15   3       38.84       35.13      3.83 o
   7  15   3       11.73        6.11      3.61 o
  -9  16   3        0.80       -6.11      6.11 o
  -8  16   3       25.05       40.33      6.03 o
  -7  16   3        1.19       -0.24      3.15 o
  -6  16   3      217.79      219.74      6.08 o
  -5  16   3        9.32       23.66      3.16 o
  -4  16   3       65.76       70.17      5.72 o
  -3  16   3      133.37      109.10      4.29 o
  -2  16   3      145.89      125.01      3.78 o
  -1  16   3        1.32        2.28      1.45 o
   0  16   3       35.27       46.79      2.69 o
   1  16   3        2.13        1.49      2.20 o
   2  16   3      154.17      154.54      4.79 o
   3  16   3        4.42        1.84      3.25 o
   4  16   3        2.47       12.90      3.79 o
   5  16   3       94.12       97.63      7.03 o
   6  16   3        2.64        2.17      3.55 o
   7  16   3        5.20        2.76      4.23 o
  -9  17   3       20.01       16.31      5.53 o
  -8  17   3        1.03       -5.52      6.26 o
  -7  17   3        1.85        1.56      4.43 o
  -6  17   3       25.08       24.87      3.46 o
  -5  17   3       22.52       22.73      3.47 o
  -4  17   3       27.98       17.10      4.71 o
  -3  17   3       36.87       31.53      3.19 o
  -2  17   3       31.04       30.49      2.66 o
  -1  17   3       73.44       67.24      2.84 o
   0  17   3       20.72       23.45      2.50 o
   1  17   3      142.77      132.75      4.40 o
   2  17   3       29.52       20.18      2.95 o
   3  17   3       20.05       24.99      3.38 o
   4  17   3      138.32      153.62      7.55 o
   5  17   3       23.66       32.28      4.89 o
   6  17   3       14.18       20.90      4.70 o
   7  17   3        6.58        7.16      4.46 o
  -8  18   3       35.45       48.87      5.63 o
  -7  18   3       20.21       19.57      4.60 o
  -6  18   3       21.02       21.30      4.24 o
  -5  18   3       55.40       66.79      3.64 o
  -4  18   3      107.10      117.54      6.01 o
  -3  18   3       74.97       63.37      4.27 o
  -2  18   3       33.85       43.78      3.03 o
  -1  18   3      133.15      138.67      3.88 o
   0  18   3      109.34       96.81      4.02 o
   1  18   3       16.75       19.05      2.81 o
   2  18   3        0.80       -0.29      2.50 o
   3  18   3        1.31       -0.63      2.73 o
   4  18   3       85.48       73.48      5.60 o
   5  18   3        8.25        7.52      4.74 o
   6  18   3        0.28        1.89      4.18 o
  -8  19   3        4.48        8.01      5.23 o
  -7  19   3        1.94        7.54      3.97 o
  -6  19   3       10.23       17.69      4.62 o
  -5  19   3       87.57       66.80      4.53 o
  -4  19   3       78.86       91.07      5.86 o
  -3  19   3       17.90       21.21      3.53 o
  -2  19   3      126.63      151.47      8.56 o
  -1  19   3      192.76      213.32      5.23 o
   0  19   3       27.85       27.14      3.02 o
   1  19   3        0.32        2.20      2.45 o
   2  19   3       20.32       25.09      3.50 o
   3  19   3       24.02       25.04      3.56 o
   4  19   3        4.14       -0.06      5.44 o
   5  19   3       20.55       23.11      4.98 o
   6  19   3        0.75        9.45      4.55 o
  -7  20   3        2.70       -1.91      4.01 o
  -6  20   3       38.63       46.02      5.52 o
  -5  20   3        0.76        4.09      3.33 o
  -4  20   3       17.52       14.42      4.47 o
  -3  20   3       15.70       15.98      3.51 o
  -2  20   3       43.35       45.85      4.07 o
  -1  20   3        7.34        7.13      3.16 o
   0  20   3       19.75       18.77      2.87 o
   1  20   3        8.99       14.14      3.08 o
   2  20   3        0.55       -1.15      2.86 o
   3  20   3       14.89        8.85      3.31 o
   4  20   3        1.98        4.40      6.93 o
   5  20   3        0.87       -3.56      4.07 o
   6  20   3        8.09        7.73      5.54 o
  -7  21   3        0.16        0.94      4.16 o
  -6  21   3        0.15       -1.67      4.57 o
  -5  21   3        8.70        4.97      3.33 o
  -4  21   3       44.87       57.98      5.26 o
  -3  21   3       32.43       19.45      3.83 o
  -2  21   3       22.98       24.36      3.68 o
  -1  21   3       17.89        9.87      3.22 o
   0  21   3       12.42        7.73      3.09 o
   1  21   3        0.98       -2.85      2.85 o
   2  21   3        8.69        2.53      3.24 o
   3  21   3        0.07       -3.46      3.46 o
   4  21   3        4.86        1.18      4.78 o
   5  21   3        1.18       -4.31      4.31 o
  -6  22   3        0.91       -4.02      4.02 o
  -5  22   3        0.04       -3.76      3.76 o
  -4  22   3        1.00        3.59      3.61 o
  -3  22   3        8.35        6.32      3.51 o
  -2  22   3        6.54        3.79      3.85 o
  -1  22   3        5.59        5.52      3.08 o
   0  22   3        1.50       -1.33      3.19 o
   1  22   3        6.43        9.39      3.39 o
   2  22   3        0.03       -0.33      3.03 o
   3  22   3        1.95       -3.22      3.22 o
   4  22   3        0.48        6.96      7.21 o
   5  22   3       12.90        7.96      9.22 o
  -6  23   3        0.70       -3.99      3.99 o
  -5  23   3        0.01        2.12      3.37 o
  -4  23   3        0.87        3.26      3.83 o
  -3  23   3        0.84       -1.91      3.31 o
  -2  23   3        8.58        3.79      3.55 o
  -1  23   3        4.24       12.42      3.73 o
   0  23   3        0.00       -3.68      3.68 o
   1  23   3        0.45       -3.87      3.87 o
   2  23   3        0.20       -2.86      3.18 o
   3  23   3        6.76        8.54      3.73 o
   4  23   3        9.60        0.86      5.07 o
  -5  24   3        1.91        2.26      4.19 o
  -4  24   3        0.21        4.05      4.35 o
  -3  24   3        0.01       -3.47      3.47 o
  -2  24   3        5.13       -2.15      3.48 o
  -1  24   3        0.11        2.12      3.60 o
   0  24   3        0.44        1.29      3.37 o
   1  24   3        0.76       -2.11      3.40 o
   2  24   3        6.26        6.87      3.72 o
   3  24   3        1.24        5.38      5.36 o
  -4  25   3        3.07        5.02      4.47 o
  -3  25   3        0.24        2.89      3.71 o
  -2  25   3        0.73       -3.47      3.47 o
  -1  25   3        4.87        3.60      3.68 o
   0  25   3        2.28        0.01      3.59 o
   1  25   3        0.03       -2.09      3.53 o
   2  25   3        0.17       -0.96      3.63 o
  -2  26   3        1.98       -3.39      3.39 o
  -1  26   3        0.00       -0.97      3.75 o
   0  26   3        0.21       -3.77      3.77 o
   1  26   3        1.76       -0.70      3.65 o
 -10   0   4      272.35      281.79     22.85 o
  -8   0   4       13.35       -2.22      2.90 o
  -6   0   4       36.46       44.35      4.30 o
  -4   0   4      474.78      444.37      7.99 o
  -2   0   4      371.27      259.85      4.34 o
   0   0   4      212.05      201.91      6.69 o
   2   0   4        0.55        1.51      2.67 o
   4   0   4     1278.68     1191.90     15.18 o
   6   0   4       60.04       42.43      3.39 o
   8   0   4       17.30       34.74      6.07 o
 -11   1   4       14.18        9.28      8.31 o
 -10   1   4       49.67       53.13      9.19 o
  -9   1   4        3.31        5.69      6.25 o
  -8   1   4       76.27       64.45      5.30 o
  -7   1   4       87.52      128.40      4.70 o
  -6   1   4     1109.51     1089.85     13.67 o
  -5   1   4      408.64      282.10      5.09 o
  -4   1   4       33.13       62.69      2.29 o
  -3   1   4      686.08      984.30     12.38 o
  -2   1   4      726.63      646.09      6.25 o
  -1   1   4      746.65      626.16      5.90 o
   0   1   4      524.47      420.80      6.13 o
   1   1   4        4.02       13.47      1.07 o
   2   1   4     1997.77     2115.93     17.37 o
   3   1   4      238.34      180.84      2.82 o
   4   1   4       20.96       20.17      2.25 o
   5   1   4       81.97       82.74      2.45 o
   6   1   4       21.37       25.96      2.46 o
   7   1   4        0.78        2.47      2.57 o
   8   1   4       10.58       14.03      4.03 o
   9   1   4        0.14       -4.77      4.77 o
 -11   2   4       37.92       37.37      9.41 o
 -10   2   4        6.38        4.16      7.46 o
  -9   2   4      188.72      191.63     24.07 o
  -8   2   4      608.75      618.14     13.68 o
  -7   2   4      134.77      137.46      4.74 o
  -6   2   4       45.97       18.51      2.48 o
  -5   2   4       70.86      115.42      3.44 o
  -4   2   4      524.75      422.16      5.36 o
  -3   2   4     1303.21     1022.26     10.31 o
  -2   2   4     9183.05     8932.14     64.78 o
  -1   2   4        4.43        1.89      0.78 o
   0   2   4     2431.51     2663.48     23.31 o
   1   2   4      542.92      574.62      5.27 o
   2   2   4      275.29      322.75      6.11 o
   3   2   4       92.03       64.65      2.15 o
   4   2   4      323.32      347.30      4.28 o
   5   2   4      140.14      126.32      2.89 o
   6   2   4        2.99       -1.82      1.82 o
   7   2   4       34.78       32.57      3.28 o
   8   2   4       89.61      101.39      5.71 o
   9   2   4        0.00        3.84      5.66 o
 -11   3   4        5.95        9.73     10.41 o
 -10   3   4        0.08       -4.36     11.11 o
  -9   3   4        1.89       -5.75      5.75 o
  -8   3   4      481.60      434.35     12.57 o
  -7   3   4        1.58       -2.17      2.17 o
  -6   3   4      132.55      116.97      4.14 o
  -5   3   4        0.84        7.84      1.71 o
  -4   3   4        7.57       -0.20      1.28 o
  -3   3   4      309.08      281.45      4.53 o
  -2   3   4       17.70       20.15      1.58 o
  -1   3   4       43.70       66.38      1.49 o
   0   3   4      713.92      774.00      7.05 o
   1   3   4      343.98      340.54      3.69 o
   2   3   4      751.33      789.66      7.20 o
   3   3   4      249.02      222.49      3.39 o
   4   3   4      890.93      919.96      9.06 o
   5   3   4       35.78       42.02      2.27 o
   6   3   4        0.05       -1.82      1.82 o
   7   3   4        1.76        0.94      2.67 o
   8   3   4       21.16        7.42      3.23 o
   9   3   4        0.36       -2.87      4.31 o
 -11   4   4        0.05        0.35      7.31 o
 -10   4   4        1.88       -3.91      6.77 o
  -9   4   4       17.89       13.44     10.10 o
  -8   4   4      597.80      651.16     19.40 o
  -7   4   4      485.03      526.15     10.34 o
  -6   4   4       68.57       80.94      3.55 o
  -5   4   4      117.68      186.43      4.35 o
  -4   4   4      272.47      348.72      4.70 o
  -3   4   4     1818.70     1713.27     14.30 o
  -2   4   4     3132.62     3151.81     24.19 o
  -1   4   4       36.44       65.33      1.46 o
   0   4   4     1971.98     2294.30     16.96 o
   1   4   4     1803.28     2026.80     17.09 o
   2   4   4       34.88       27.67      1.44 o
   3   4   4      228.82      229.42      3.55 o
   4   4   4       18.72       24.07      3.06 o
   5   4   4       20.34       19.43      1.99 o
   6   4   4       11.30        5.89      3.27 o
   7   4   4        1.82       -1.04      2.65 o
   8   4   4       39.57       38.10      4.40 o
   9   4   4        4.17       10.36      4.89 o
 -11   5   4        8.14       -2.11     15.51 o
 -10   5   4       14.84        1.78      7.31 o
  -9   5   4      105.28       98.21     10.15 o
  -8   5   4        5.92        5.76      5.54 o
  -7   5   4       51.12       62.95      4.40 o
  -6   5   4      657.09      668.14     10.03 o
  -5   5   4       21.46       29.92      2.71 o
  -4   5   4       33.77       84.11      2.48 o
  -3   5   4      947.15      897.91      8.54 o
  -2   5   4      561.90      565.12      5.57 o
  -1   5   4     1183.05     1506.37     10.69 o
   0   5   4       45.95       28.27      1.11 o
   1   5   4      185.40      228.48      2.96 o
   2   5   4      296.72      286.66      3.35 o
   3   5   4     1010.66      980.03      8.75 o
   4   5   4        6.47        5.99      1.60 o
   5   5   4       18.07        9.70      1.76 o
   6   5   4       95.27      119.02      4.77 o
   7   5   4        4.42       -0.54      2.73 o
   8   5   4       21.84       28.68      4.22 o
 -11   6   4       21.72        8.63      8.67 o
 -10   6   4       69.43       64.03     17.08 o
  -9   6   4       29.14       38.91      8.06 o
  -8   6   4        0.64       -2.54      5.44 o
  -7   6   4      551.12      567.82     11.05 o
  -6   6   4       39.05       30.62      2.89 o
  -5   6   4      472.16      500.46      7.15 o
  -4   6   4      128.66      104.33      2.78 o
  -3   6   4     2439.93     2690.40     21.53 o
  -2   6   4      416.20      573.75      5.59 o
  -1   6   4      642.30      655.09      5.83 o
   0   6   4      530.93      430.32      3.77 o
   1   6   4        4.24        1.56      0.91 o
   2   6   4       63.22       61.13      1.79 o
   3   6   4       31.72       27.21      1.71 o
   4   6   4      251.89      216.25      3.95 o
   5   6   4       19.70       26.67      2.18 o
   6   6   4      272.06      307.62      6.48 o
   7   6   4        5.92       -0.74      2.55 o
   8   6   4        0.67       -3.25      3.25 o
 -11   7   4       32.96       37.36      9.75 o
 -10   7   4       12.61       23.52      8.31 o
  -9   7   4       18.02       42.31      8.67 o
  -8   7   4        0.05       -5.56      8.24 o
  -7   7   4     1196.69     1257.77     31.64 o
  -6   7   4      232.48      258.97      5.72 o
  -5   7   4     1524.87     1456.09     14.30 o
  -4   7   4      117.66      117.86      3.02 o
  -3   7   4      486.91      730.47      7.17 o
  -2   7   4     1478.87     1364.03     11.16 o
  -1   7   4      657.68      607.10      5.91 o
   0   7   4      686.46      632.83      6.02 o
   1   7   4      225.61      203.04      2.76 o
   2   7   4     1692.54     1693.41     13.48 o
   3   7   4      315.79      285.21      5.04 o
   4   7   4      245.98      241.80      4.62 o
   5   7   4       18.41        6.94      2.03 o
   6   7   4        9.93       15.78      3.00 o
   7   7   4        0.65        6.26      3.56 o
   8   7   4        9.77        9.99      3.34 o
 -11   8   4        3.71        6.62     13.80 o
 -10   8   4       44.86       42.82      9.22 o
  -9   8   4       17.19       15.95      7.25 o
  -8   8   4      246.51      261.61     13.93 o
  -7   8   4       98.93      106.50      5.88 o
  -6   8   4        1.90        2.21      2.31 o
  -5   8   4      104.40       99.19      3.48 o
  -4   8   4     2024.07     2046.40     16.73 o
  -3   8   4       55.44       57.44      2.10 o
  -2   8   4     2470.55     2339.10     17.87 o
  -1   8   4       28.87       34.83      1.48 o
   0   8   4     2187.82     2556.67     19.11 o
   1   8   4      334.15      338.38      3.89 o
   2   8   4        3.72        2.43      1.32 o
   3   8   4       23.09       19.47      1.75 o
   4   8   4       15.60       21.82      2.19 o
   5   8   4      349.84      290.27      5.59 o
   6   8   4        0.65       -2.56      2.56 o
   7   8   4        1.95        0.74      2.76 o
   8   8   4        4.74       -1.30      3.15 o
 -10   9   4        0.19        4.26      6.99 o
  -9   9   4        2.94       -2.81      6.69 o
  -8   9   4       50.60       39.89      7.43 o
  -7   9   4       26.15       20.65      3.37 o
  -6   9   4       23.18       29.80      2.22 o
  -5   9   4      190.87      185.44      4.18 o
  -4   9   4      699.32      658.01      7.26 o
  -3   9   4      268.57      274.10      4.29 o
  -2   9   4      407.25      385.80      4.43 o
  -1   9   4      899.01      801.75      7.99 o
   0   9   4       25.93       32.47      1.44 o
   1   9   4        0.84       -0.28      1.02 o
   2   9   4      677.75      593.50      6.61 o
   3   9   4      847.92      745.53      8.04 o
   4   9   4      149.50      158.27      5.26 o
   5   9   4       98.34       89.91      4.14 o
   6   9   4        0.07       -2.51      2.62 o
   7   9   4        0.44       -0.48      2.85 o
   8   9   4       12.87       10.47      3.52 o
 -10  10   4        1.31       10.90     11.81 o
  -9  10   4       93.22       85.46     10.23 o
  -8  10   4       19.59       15.09     14.22 o
  -7  10   4       12.31       19.92      4.23 o
  -6  10   4        3.14        3.30      1.94 o
  -5  10   4       90.50       92.22      3.04 o
  -4  10   4      379.40      382.28      5.30 o
  -3  10   4      743.96      777.82      8.91 o
  -2  10   4       14.77       13.34      1.28 o
  -1  10   4       58.89       44.16      1.97 o
   0  10   4       54.57       49.66      1.70 o
   1  10   4       37.93       41.20      1.71 o
   2  10   4       17.62       22.70      1.70 o
   3  10   4        0.96        9.82      2.08 o
   4  10   4       14.19        9.61      2.13 o
   5  10   4      133.59      123.44      5.07 o
   6  10   4        4.48        1.64      2.54 o
   7  10   4        3.53       -1.09      2.89 o
   8  10   4        2.44        5.95      3.46 o
 -10  11   4       38.55       53.34     10.32 o
  -9  11   4        3.13        0.36      6.48 o
  -8  11   4        3.81        2.22      4.67 o
  -7  11   4        0.70       -0.11      3.40 o
  -6  11   4      286.35      274.81      5.39 o
  -5  11   4      197.05      175.31      4.37 o
  -4  11   4       45.37       37.52      2.27 o
  -3  11   4       33.87       41.96      2.36 o
  -2  11   4      681.28      624.15      6.69 o
  -1  11   4      329.28      360.52      4.99 o
   0  11   4       56.96       44.96      2.41 o
   1  11   4       69.25       60.63      2.01 o
   2  11   4       35.71       31.45      1.73 o
   3  11   4     1046.69      999.19      9.80 o
   4  11   4      152.99      124.96      3.97 o
   5  11   4        3.37       -1.98      2.69 o
   6  11   4        7.88       11.19      2.93 o
   7  11   4       36.97       37.65      4.01 o
   8  11   4        3.49       -0.82      3.40 o
 -10  12   4       11.06        6.44      8.03 o
  -9  12   4        7.68        8.83     10.51 o
  -8  12   4        3.54        0.61      3.27 o
  -7  12   4        1.39       -1.19      3.07 o
  -6  12   4      236.07      216.10      4.99 o
  -5  12   4      167.51      165.08      4.47 o
  -4  12   4      214.54      183.11      4.10 o
  -3  12   4      520.82      500.54      6.94 o
  -2  12   4      203.97      212.97      4.01 o
  -1  12   4        1.08       -0.10      1.16 o
   0  12   4      323.13      327.77      4.41 o
   1  12   4      314.07      308.05      4.69 o
   2  12   4       80.02       83.15      2.50 o
   3  12   4       60.66       67.02      2.70 o
   4  12   4       73.88       65.99      3.16 o
   5  12   4       90.46      107.07      7.07 o
   6  12   4        8.17        8.90      2.94 o
   7  12   4       22.97       22.91      3.79 o
 -10  13   4        4.58       -2.93      7.05 o
  -9  13   4        0.15        0.80      5.68 o
  -8  13   4       49.28       43.86      4.66 o
  -7  13   4        2.66        0.30      3.13 o
  -6  13   4       34.23       22.57      3.18 o
  -5  13   4      515.27      497.96      7.59 o
  -4  13   4      125.23      116.67      3.68 o
  -3  13   4       19.02       28.93      2.35 o
  -2  13   4       58.20       43.77      2.26 o
  -1  13   4        0.90       -0.61      1.17 o
   0  13   4      138.47      123.57      3.18 o
   1  13   4        7.27        9.75      2.02 o
   2  13   4        7.39        3.39      1.50 o
   3  13   4       12.73        8.14      2.15 o
   4  13   4        4.20        1.43      2.19 o
   5  13   4        0.04        6.63      3.12 o
   6  13   4       14.63       23.09      3.33 o
   7  13   4        2.89        6.24      3.20 o
  -9  14   4        8.50       13.90      4.81 o
  -8  14   4        9.53       16.29      3.99 o
  -7  14   4       13.32        9.78      3.53 o
  -6  14   4       18.46       23.30      3.27 o
  -5  14   4       10.98       11.40      2.55 o
  -4  14   4        3.75        3.32      2.18 o
  -3  14   4       26.40       18.48      2.54 o
  -2  14   4      203.78      207.54      4.58 o
  -1  14   4       23.90       16.34      1.61 o
   0  14   4       64.25       61.17      2.57 o
   1  14   4        0.05       -0.68      1.46 o
   2  14   4      149.59      138.44      3.68 o
   3  14   4        0.12       -2.59      2.59 o
   4  14   4       31.46       39.88      3.87 o
   5  14   4      101.12      108.55      5.38 o
   6  14   4        5.26        4.59      3.10 o
   7  14   4        2.83       -2.14      3.36 o
  -9  15   4       17.69       27.46      5.94 o
  -8  15   4        0.30        2.16      3.45 o
  -7  15   4       24.85       19.05      3.91 o
  -6  15   4      325.18      339.72      7.55 o
  -5  15   4       50.52       59.84      3.99 o
  -4  15   4       32.14       42.97      3.06 o
  -3  15   4        1.36       11.65      2.61 o
  -2  15   4      472.01      449.38      7.31 o
  -1  15   4       57.81       68.78      2.52 o
   0  15   4       36.17       50.06      2.52 o
   1  15   4        0.01       -1.73      1.73 o
   2  15   4       31.21       23.06      3.06 o
   3  15   4        9.31        8.43      2.30 o
   4  15   4       25.35       16.10      4.00 o
   5  15   4       57.64       44.66      6.45 o
   6  15   4        0.03       -0.32      3.13 o
   7  15   4        0.51        1.35      3.50 o
  -9  16   4       19.73       11.79      5.43 o
  -8  16   4       32.52       25.07      4.17 o
  -7  16   4        8.70       18.54      3.91 o
  -6  16   4       19.89       24.61      3.42 o
  -5  16   4      139.28      125.55      5.08 o
  -4  16   4      413.73      425.74      7.76 o
  -3  16   4      752.83      796.81     11.10 o
  -2  16   4        0.13       -0.72      1.85 o
  -1  16   4        0.42        1.19      1.58 o
   0  16   4       32.98       37.44      2.56 o
   1  16   4      261.12      296.89      5.79 o
   2  16   4       76.34       58.92      3.79 o
   3  16   4        0.12        1.64      2.96 o
   4  16   4       28.99       30.62      4.50 o
   5  16   4       14.11       22.89      5.71 o
   6  16   4        1.01        2.82      4.18 o
  -9  17   4        2.97        7.63      6.41 o
  -8  17   4       23.54       21.54      5.67 o
  -7  17   4        1.88        6.49      3.38 o
  -6  17   4        8.10       12.06      3.11 o
  -5  17   4      227.71      211.82      6.32 o
  -4  17   4        3.96        2.33      3.26 o
  -3  17   4       99.18       90.16      4.36 o
  -2  17   4        8.21        4.57      2.08 o
  -1  17   4      333.50      335.06      5.51 o
   0  17   4       68.53       65.80      3.28 o
   1  17   4      176.15      197.51      5.43 o
   2  17   4       28.78       32.37      3.19 o
   3  17   4       72.82       83.58      5.03 o
   4  17   4        3.63        3.77      3.68 o
   5  17   4        0.00       -3.90      3.90 o
   6  17   4        0.07       -2.17      4.11 o
  -8  18   4        0.08        1.73      4.87 o
  -7  18   4        0.45        1.00      4.38 o
  -6  18   4        2.41       -3.04      4.05 o
  -5  18   4       53.96       68.18      3.92 o
  -4  18   4        0.49       -2.14      2.89 o
  -3  18   4      259.91      256.65      6.53 o
  -2  18   4       63.41       64.76      3.31 o
  -1  18   4      360.33      343.58      5.70 o
   0  18   4        1.62        0.87      2.28 o
   1  18   4      298.67      305.92      7.15 o
   2  18   4       53.88       37.12      3.30 o
   3  18   4        0.03       -1.01      3.05 o
   4  18   4        0.79        7.41      4.05 o
   5  18   4       22.93       32.59      5.14 o
   6  18   4        8.99       10.80      7.39 o
  -8  19   4        5.08       14.44      4.63 o
  -7  19   4        0.07       -1.04      3.91 o
  -6  19   4        6.82        8.71      3.73 o
  -5  19   4       21.36       21.80      3.72 o
  -4  19   4       21.93       26.91      3.70 o
  -3  19   4       15.72       14.78      3.01 o
  -2  19   4      104.76      115.74      4.30 o
  -1  19   4       36.84       42.02      2.54 o
   0  19   4       22.36       39.34      3.64 o
   1  19   4        8.67        6.07      2.73 o
   2  19   4        1.94        6.16      2.64 o
   3  19   4        0.00        0.81      3.69 o
   4  19   4       27.33       29.65      4.91 o
   5  19   4        0.37        7.75      4.50 o
  -7  20   4        2.55        4.05      4.07 o
  -6  20   4        5.24        1.15      3.64 o
  -5  20   4        1.17       -1.41      3.14 o
  -4  20   4        6.49        6.25      3.24 o
  -3  20   4        6.87        7.79      3.00 o
  -2  20   4        6.91        2.67      2.20 o
  -1  20   4        1.55        2.68      2.93 o
   0  20   4        1.05        1.82      2.76 o
   1  20   4        0.38       -2.47      2.47 o
   2  20   4        1.86       -1.97      2.63 o
   3  20   4        0.93        1.14      3.95 o
   4  20   4        7.10       18.16      4.76 o
   5  20   4       15.85       20.85      5.04 o
  -7  21   4        0.92        3.79      5.25 o
  -6  21   4        0.12       -1.18      3.86 o
  -5  21   4        5.56        5.36      3.77 o
  -4  21   4       30.87       36.66      4.14 o
  -3  21   4        8.84        9.16      3.22 o
  -2  21   4        5.60       -2.88      2.99 o
  -1  21   4        0.53        2.88      2.88 o
   0  21   4       15.67       18.27      3.26 o
   1  21   4        5.97        1.35      2.78 o
   2  21   4        0.04       -2.32      3.53 o
   3  21   4        7.20       13.88      4.46 o
   4  21   4        0.08        2.76      4.47 o
  -6  22   4        2.63        0.93      4.46 o
  -5  22   4        0.00        2.70      3.65 o
  -4  22   4       11.58       15.00      3.98 o
  -3  22   4       20.93       27.47      4.05 o
  -2  22   4        8.56        7.40      3.24 o
  -1  22   4        0.18       -2.74      2.74 o
   0  22   4        4.64       -0.68      2.89 o
   1  22   4        3.41        0.47      2.88 o
   2  22   4        0.11       -2.05      3.17 o
   3  22   4        2.98        3.29      4.18 o
   4  22   4        3.30        3.64      4.53 o
  -6  23   4        1.44        9.71     11.04 o
  -5  23   4        5.99        4.53      3.69 o
  -4  23   4        5.88       12.81      3.98 o
  -3  23   4        0.03       -3.38      3.38 o
  -2  23   4        6.64        5.17      3.40 o
  -1  23   4        3.79       -2.62      2.86 o
   0  23   4        0.02       -3.00      3.00 o
   1  23   4        0.07        0.07      3.06 o
   2  23   4        0.12       -4.48      4.48 o
   3  23   4        0.69        4.18      4.35 o
  -5  24   4        2.99       -4.00      4.28 o
  -4  24   4        1.90        1.25      3.64 o
  -3  24   4        0.73        5.29      3.44 o
  -2  24   4        0.35        2.77      3.23 o
  -1  24   4        2.66        5.04      3.33 o
   0  24   4        1.49        0.38      3.28 o
   1  24   4        0.00       -2.68      3.41 o
   2  24   4        0.48       -4.02      4.02 o
  -3  25   4        1.05       -1.37      3.52 o
  -2  25   4        0.06       -0.34      3.36 o
  -1  25   4        0.40        4.38      3.39 o
   0  25   4        1.39        1.13      3.45 o
   1  25   4        3.05        4.61      3.90 o
 -11   0   5       25.65       16.14     11.25 o
  -9   0   5       49.14       32.49     10.97 o
  -7   0   5        0.12       -3.47      3.47 o
  -5   0   5     1705.27     1896.93     25.20 o
  -3   0   5      296.13      276.55      5.75 o
  -1   0   5     1425.18     1322.95     23.82 o
   1   0   5     1138.96     1151.76     22.97 o
   3   0   5      727.95      716.06     10.16 o
   5   0   5      340.73      374.09      7.93 o
   7   0   5        0.21       -0.94      4.21 o
 -11   1   5        3.19       19.01      8.73 o
 -10   1   5       12.55       -1.76      6.89 o
  -9   1   5       42.85       31.06      7.37 o
  -8   1   5      149.38      161.20      7.11 o
  -7   1   5      762.54      840.51     12.10 o
  -6   1   5       67.11       71.11      3.35 o
  -5   1   5      428.50      439.61      6.90 o
  -4   1   5     1270.68     1589.81     13.80 o
  -3   1   5      404.42      395.39      4.76 o
  -2   1   5       19.39        9.03      0.98 o
  -1   1   5      599.87      590.89      6.41 o
   0   1   5        0.39       -1.52      1.52 o
   1   1   5       74.01       67.22      3.59 o
   2   1   5      215.32      238.32      5.33 o
   3   1   5       63.27       92.31      3.75 o
   4   1   5       23.70       27.52      1.70 o
   5   1   5       20.19       29.31      2.01 o
   6   1   5        0.44       -1.87      2.21 o
   7   1   5        4.51       -0.43      2.98 o
   8   1   5        3.22        1.41      3.69 o
 -11   2   5       24.01       17.48      8.49 o
 -10   2   5        0.83       -6.34      6.34 o
  -9   2   5       36.16       32.68      7.37 o
  -8   2   5       20.52        6.03      3.55 o
  -7   2   5      150.12      165.01      5.30 o
  -6   2   5        3.37        7.17      2.23 o
  -5   2   5     2965.94     2899.78     27.09 o
  -4   2   5      240.44      173.90      4.81 o
  -3   2   5       13.02       27.97      1.60 o
  -2   2   5       31.71       18.95      1.45 o
  -1   2   5     1141.73     1157.71     10.87 o
   0   2   5       21.79       21.06      1.86 o
   1   2   5        3.26        1.35      1.51 o
   2   2   5      534.65      430.08      6.07 o
   3   2   5       53.78       50.64      2.04 o
   4   2   5      168.61      184.85      3.43 o
   5   2   5       54.35       42.66      3.80 o
   6   2   5       12.70        9.56      2.55 o
   7   2   5       13.05       12.78      3.46 o
   8   2   5        0.94        1.87      3.55 o
 -11   3   5       45.01       51.89     10.00 o
 -10   3   5       41.09       32.56      8.64 o
  -9   3   5      184.05      184.58     12.38 o
  -8   3   5        1.81        4.41      4.14 o
  -7   3   5       60.26       52.71      3.58 o
  -6   3   5      220.87      206.76      5.32 o
  -5   3   5      364.93      483.67      7.37 o
  -4   3   5     2496.27     2511.43     21.70 o
  -3   3   5       41.95       41.76      1.90 o
  -2   3   5      899.92      862.75      8.03 o
  -1   3   5      230.11      323.82      4.12 o
   0   3   5      718.98      727.91      8.74 o
   1   3   5      850.60      726.06      6.77 o
   2   3   5        0.03       -0.89      1.50 o
   3   3   5      111.81       96.11      2.24 o
   4   3   5       38.66       42.60      1.95 o
   5   3   5      187.09      173.67      4.19 o
   6   3   5       42.53       43.69      3.35 o
   7   3   5        3.17        1.63      3.18 o
   8   3   5        0.71       -0.28      3.90 o
 -11   4   5        6.66       11.20      8.22 o
 -10   4   5       47.36       43.14     19.14 o
  -9   4   5        5.66       11.20      7.62 o
  -8   4   5      110.53      120.51      9.85 o
  -7   4   5      153.28      137.96      5.15 o
  -6   4   5      999.19     1076.78     13.78 o
  -5   4   5     1188.03     1207.73     12.34 o
  -4   4   5     1114.50      976.14     10.03 o
  -3   4   5     1676.88     1715.40     19.14 o
  -2   4   5     2711.44     3114.96     22.94 o
  -1   4   5     3233.33     3281.59     22.88 o
   0   4   5        1.45       -1.19      1.19 o
   1   4   5       62.99      107.86      2.66 o
   2   4   5       12.18        6.67      1.54 o
   3   4   5      519.43      531.49      5.70 o
   4   4   5        1.90        1.99      2.01 o
   5   4   5       38.20       31.82      2.30 o
   6   4   5        0.08        1.06      2.42 o
   7   4   5        5.67       16.17      3.13 o
   8   4   5        1.45        7.00      5.18 o
 -11   5   5        4.62        8.78     12.51 o
 -10   5   5       61.93       50.37      9.25 o
  -9   5   5       22.71       39.22      7.62 o
  -8   5   5      254.52      242.56     16.70 o
  -7   5   5      978.90     1029.64     14.17 o
  -6   5   5       71.81       80.27      5.39 o
  -5   5   5      188.90      247.84      5.27 o
  -4   5   5       29.62       50.93      2.11 o
  -3   5   5     1147.05     1240.10     11.94 o
  -2   5   5      982.07     1013.00      8.83 o
  -1   5   5     1553.70     1516.78     11.45 o
   0   5   5      530.67      528.04      6.08 o
   1   5   5      213.83      278.13      4.24 o
   2   5   5      271.81      299.71      4.00 o
   3   5   5       16.99       14.40      1.53 o
   4   5   5       80.96       80.84      2.58 o
   5   5   5       63.78       84.16      3.08 o
   6   5   5       52.60       42.23      3.54 o
   7   5   5       26.83       24.61      3.07 o
   8   5   5        1.93        2.14      3.61 o
 -11   6   5        6.34       -5.16     12.26 o
 -10   6   5        6.15       -3.82     14.81 o
  -9   6   5       63.72       67.36      9.28 o
  -8   6   5        0.68        4.90      9.05 o
  -7   6   5      100.55      125.23      5.10 o
  -6   6   5       12.14       17.86      2.62 o
  -5   6   5       87.84      109.93      3.15 o
  -4   6   5       28.27       35.56      1.92 o
  -3   6   5       23.90       47.15      2.16 o
  -2   6   5       85.03      103.75      2.36 o
  -1   6   5      506.18      461.10      4.79 o
   0   6   5     1011.62     1058.48      9.02 o
   1   6   5       57.05       61.30      2.12 o
   2   6   5       45.39       44.89      1.53 o
   3   6   5      527.57      553.23      5.64 o
   4   6   5      168.59      180.16      3.86 o
   5   6   5       28.64       33.75      2.61 o
   6   6   5        0.11       -1.35      2.25 o
   7   6   5        2.95        0.65      2.62 o
   8   6   5        1.47        1.67      3.61 o
 -11   7   5       29.93       29.41      9.36 o
 -10   7   5       62.16       56.50     14.04 o
  -9   7   5        5.22        7.77      6.77 o
  -8   7   5       12.26       18.08      8.63 o
  -7   7   5      636.54      662.24     12.24 o
  -6   7   5       77.59       93.20      3.37 o
  -5   7   5       85.44       71.83      2.65 o
  -4   7   5       49.01       65.71      2.37 o
  -3   7   5       18.06       35.35      2.53 o
  -2   7   5       70.23       61.21      1.95 o
  -1   7   5      424.97      434.24      4.77 o
   0   7   5       44.39       56.99      1.64 o
   1   7   5      229.27      230.83      3.10 o
   2   7   5      217.66      206.11      3.15 o
   3   7   5       96.25       94.34      2.46 o
   4   7   5       48.70       55.67      2.53 o
   5   7   5        0.32        0.86      2.08 o
   6   7   5        0.08       -1.06      2.54 o
   7   7   5        1.18        0.78      2.82 o
   8   7   5        0.85       -3.61      3.61 o
 -11   8   5       19.09       15.59      8.42 o
 -10   8   5        5.83       -5.52      7.07 o
  -9   8   5       95.35      104.97     10.87 o
  -8   8   5       22.00        0.14      5.24 o
  -7   8   5      244.51      276.59      7.13 o
  -6   8   5       46.81       37.54      2.56 o
  -5   8   5      244.85      227.40      4.41 o
  -4   8   5      112.77      113.16      3.00 o
  -3   8   5      372.63      307.78      4.62 o
  -2   8   5      141.28      128.65      2.98 o
  -1   8   5      250.32      252.03      3.58 o
   0   8   5      132.65      140.60      2.60 o
   1   8   5        5.10        6.60      1.06 o
   2   8   5       30.01       27.16      1.62 o
   3   8   5       13.87       21.54      1.71 o
   4   8   5      557.64      534.53      7.61 o
   5   8   5        1.69        3.43      2.32 o
   6   8   5       12.01       17.36      3.02 o
   7   8   5        3.30       -0.76      2.86 o
   8   8   5        7.06       -2.40      5.21 o
 -10   9   5        2.39       -2.69      7.41 o
  -9   9   5        8.01        4.22     12.33 o
  -8   9   5       49.20       25.16     12.61 o
  -7   9   5       84.62       77.91      5.42 o
  -6   9   5       75.01       73.11      3.23 o
  -5   9   5       36.69       37.15      2.40 o
  -4   9   5      752.12      753.09      8.55 o
  -3   9   5        2.52        0.04      1.28 o
  -2   9   5      960.91     1038.59      9.53 o
  -1   9   5      170.75      172.97      3.35 o
   0   9   5     1026.12     1002.19      9.04 o
   1   9   5       97.24       84.44      2.01 o
   2   9   5      334.77      291.77      4.15 o
   3   9   5       27.36       35.59      2.04 o
   4   9   5        1.62        6.43      2.15 o
   5   9   5        5.51        5.92      2.40 o
   6   9   5       43.37       56.00      3.91 o
   7   9   5       13.27        7.41      4.02 o
 -10  10   5       33.64       35.50      9.75 o
  -9  10   5       48.68       44.12      8.79 o
  -8  10   5       15.59       10.05      4.33 o
  -7  10   5       68.65       82.27      6.96 o
  -6  10   5      605.67      614.54      8.52 o
  -5  10   5       27.65       16.43      2.03 o
  -4  10   5     1056.00     1081.23     11.14 o
  -3  10   5      150.25      155.40      3.37 o
  -2  10   5      271.20      296.66      5.10 o
  -1  10   5        2.75       -1.18      1.18 o
   0  10   5      211.88      257.87      4.02 o
   1  10   5       15.35        9.76      1.58 o
   2  10   5        6.43       10.76      1.51 o
   3  10   5       27.64       53.03      3.19 o
   4  10   5      121.19      115.20      3.95 o
   5  10   5       24.14       25.27      3.15 o
   6  10   5        0.45        2.80      2.81 o
   7  10   5        0.16        3.50      3.01 o
 -10  11   5        3.55        3.86      7.65 o
  -9  11   5       81.33       77.97      7.15 o
  -8  11   5        0.03       -1.02      3.91 o
  -7  11   5       93.80       76.25      4.98 o
  -6  11   5        6.59        2.38      2.30 o
  -5  11   5       26.30       36.62      2.49 o
  -4  11   5       66.66       64.24      2.85 o
  -3  11   5      209.93      217.23      4.90 o
  -2  11   5        1.99        3.44      1.34 o
  -1  11   5       84.04       90.17      2.52 o
   0  11   5       42.04       42.81      1.90 o
   1  11   5       12.48       14.15      1.48 o
   2  11   5      175.23      190.93      3.93 o
   3  11   5      266.73      253.50      5.08 o
   4  11   5       30.94       23.72      2.72 o
   5  11   5       30.79       22.80      3.54 o
   6  11   5       55.77       40.29      3.81 o
   7  11   5        0.57       -0.01      3.16 o
 -10  12   5        0.88        2.29      4.97 o
  -9  12   5        2.00        6.17      4.87 o
  -8  12   5       29.77       22.11      4.06 o
  -7  12   5        0.62       -3.07      3.07 o
  -6  12   5       11.47        2.32      2.54 o
  -5  12   5      430.74      471.13      7.97 o
  -4  12   5       50.37       52.64      2.96 o
  -3  12   5       65.98       78.97      2.86 o
  -2  12   5      215.92      188.10      4.14 o
  -1  12   5      118.35      137.48      2.94 o
   0  12   5      100.78       66.49      2.42 o
   1  12   5      124.05      107.29      2.79 o
   2  12   5      247.24      225.95      3.87 o
   3  12   5      103.61       89.02      3.33 o
   4  12   5       87.79       85.37      3.85 o
   5  12   5        5.93        9.93      3.06 o
   6  12   5        2.21        0.98      2.83 o
   7  12   5        5.03        9.06      3.49 o
 -10  13   5        0.19       -3.94      3.94 o
  -9  13   5        0.24        1.73      4.17 o
  -8  13   5       52.09       47.72      4.88 o
  -7  13   5        1.11       -2.33      3.14 o
  -6  13   5       13.28       21.08      4.11 o
  -5  13   5       33.50       48.78      3.66 o
  -4  13   5      717.03      709.63      9.42 o
  -3  13   5        8.83        4.00      1.80 o
  -2  13   5      629.77      675.45      8.51 o
  -1  13   5        3.67       -0.18      1.29 o
   0  13   5       50.76       48.20      2.63 o
   1  13   5       14.71        9.13      1.80 o
   2  13   5      164.07      173.97      3.93 o
   3  13   5       59.66       67.77      3.53 o
   4  13   5       36.41       30.27      3.53 o
   5  13   5        1.09        1.96      3.05 o
   6  13   5       12.36       11.60      3.23 o
   7  13   5        3.91        3.70      3.32 o
  -9  14   5        0.17        6.14      4.23 o
  -8  14   5        0.39        3.57      3.64 o
  -7  14   5       77.92       83.17      5.43 o
  -6  14   5        3.98        9.00      2.93 o
  -5  14   5       10.56       10.56      3.12 o
  -4  14   5      402.13      345.01      6.97 o
  -3  14   5        4.94       14.68      2.34 o
  -2  14   5      272.87      250.13      4.54 o
  -1  14   5      148.80      162.49      3.63 o
   0  14   5       12.33       18.86      2.05 o
   1  14   5      158.11      163.18      4.43 o
   2  14   5      451.32      457.17      6.51 o
   3  14   5       58.87       63.43      4.71 o
   4  14   5       91.78       82.40      6.83 o
   5  14   5        0.19        7.36      3.29 o
   6  14   5       15.82       25.51      3.69 o
  -9  15   5        6.03        1.86      4.04 o
  -8  15   5        0.37       -1.88      3.35 o
  -7  15   5       34.66       26.66      4.61 o
  -6  15   5        1.24        0.56      2.81 o
  -5  15   5        3.41        3.32      2.85 o
  -4  15   5      142.32      146.56      4.98 o
  -3  15   5       73.61       69.40      4.34 o
  -2  15   5        7.15        7.24      1.86 o
  -1  15   5       77.47       75.10      2.94 o
   0  15   5      363.12      369.72      6.29 o
   1  15   5      251.38      252.61      5.59 o
   2  15   5      307.02      325.20      6.61 o
   3  15   5       35.75       24.30      4.10 o
   4  15   5       34.85       31.82      4.31 o
   5  15   5       28.32       37.93      4.79 o
   6  15   5       18.12       23.67      3.64 o
  -9  16   5        1.27       10.32      5.13 o
  -8  16   5        1.43       -3.52      3.52 o
  -7  16   5        5.35        4.22      3.43 o
  -6  16   5        1.13        4.95      3.02 o
  -5  16   5        4.10        3.63      2.80 o
  -4  16   5        0.49        1.45      3.25 o
  -3  16   5        0.74       -2.21      2.21 o
  -2  16   5       44.86       40.02      2.60 o
  -1  16   5      506.79      550.47      7.76 o
   0  16   5       40.54       41.20      3.50 o
   1  16   5       24.38       34.45      3.15 o
   2  16   5       15.88       29.32      2.96 o
   3  16   5       50.72       61.03      5.01 o
   4  16   5        0.02        4.92      3.85 o
   5  16   5       15.07       23.08      4.52 o
   6  16   5        1.55       -1.54      3.56 o
  -8  17   5       20.51       34.85      6.00 o
  -7  17   5        7.81        8.36      3.70 o
  -6  17   5       30.88       25.42      3.46 o
  -5  17   5       11.62       15.31      3.22 o
  -4  17   5        0.12       -2.22      2.94 o
  -3  17   5        1.97       -2.21      2.21 o
  -2  17   5       23.58       39.55      2.73 o
  -1  17   5       36.49       41.49      2.86 o
   0  17   5       13.98       14.73      2.88 o
   1  17   5        1.82        5.24      2.50 o
   2  17   5        0.06        0.60      3.26 o
   3  17   5        2.23        2.47      3.71 o
   4  17   5       24.95       34.68      6.78 o
   5  17   5        0.63       -4.65      5.15 o
  -8  18   5        2.80       13.37      5.48 o
  -7  18   5       15.82       19.06      4.88 o
  -6  18   5        0.08       -3.09      3.09 o
  -5  18   5       48.71       50.19      5.75 o
  -4  18   5        2.35        8.71      3.25 o
  -3  18   5       22.63       18.54      2.72 o
  -2  18   5        0.25        2.48      2.13 o
  -1  18   5       42.50       51.28      3.04 o
   0  18   5       58.17       57.32      3.86 o
   1  18   5        6.31        4.90      2.59 o
   2  18   5        0.60        4.68      3.66 o
   3  18   5       12.19       28.90      4.69 o
   4  18   5       17.92       28.15      4.87 o
   5  18   5        0.27       -3.83      4.03 o
  -8  19   5       26.26       30.98      7.25 o
  -7  19   5        2.91        1.45      5.19 o
  -6  19   5        1.55       -3.83      3.83 o
  -5  19   5       12.17        7.98      3.62 o
  -4  19   5       34.61       40.92      4.41 o
  -3  19   5      236.01      231.32      6.03 o
  -2  19   5       42.99       54.72      3.36 o
  -1  19   5       10.60        2.31      3.55 o
   0  19   5        2.19        0.18      2.51 o
   1  19   5       38.67       28.94      3.56 o
   2  19   5       40.26       46.50      5.01 o
   3  19   5        0.35        0.07      3.93 o
   4  19   5        2.09        1.99      4.13 o
   5  19   5        2.76        7.43      4.68 o
  -7  20   5        0.01        2.85      4.76 o
  -6  20   5        5.34       -2.16      4.03 o
  -5  20   5        3.13        5.09      3.69 o
  -4  20   5       20.80       17.26      3.96 o
  -3  20   5        4.37        9.73      2.82 o
  -2  20   5        4.83        6.17      3.13 o
  -1  20   5        4.92        5.73      2.90 o
   0  20   5       16.38       15.56      3.14 o
   1  20   5        5.87        7.52      3.07 o
   2  20   5        3.24        7.35      3.90 o
   3  20   5       31.69       29.56      7.54 o
   4  20   5        2.82       -4.13      4.13 o
  -7  21   5        2.40        2.03      5.43 o
  -6  21   5        0.33       -1.42      4.26 o
  -5  21   5        0.19        3.31      3.74 o
  -4  21   5        1.36        6.61      4.22 o
  -3  21   5       46.53       62.84      4.58 o
  -2  21   5       10.50        9.18      3.21 o
  -1  21   5        0.17       -2.69      2.69 o
   0  21   5       12.08       11.99      4.29 o
   1  21   5       15.33       17.06      4.07 o
   2  21   5       17.00        4.36      4.03 o
   3  21   5        3.91       10.33      4.62 o
   4  21   5        1.06        1.68      7.89 o
  -6  22   5        3.56        1.34      4.57 o
  -5  22   5        2.72       -1.97      3.60 o
  -4  22   5        0.64       -3.02      3.43 o
  -3  22   5       30.48       26.83      3.94 o
  -2  22   5        0.33       -2.91      2.91 o
  -1  22   5        0.15       -2.58      2.89 o
   0  22   5        7.01        5.83      3.30 o
   1  22   5        4.22        2.50      3.33 o
   2  22   5        0.11       -0.59      4.05 o
   3  22   5        2.31        5.22      4.40 o
  -5  23   5        0.09        3.00      3.82 o
  -4  23   5        4.03        4.16      3.80 o
  -3  23   5        8.67       18.17      3.99 o
  -2  23   5        0.22       -1.52      3.17 o
  -1  23   5       14.16       15.71      3.91 o
   0  23   5        0.12       -0.39      3.25 o
   1  23   5       12.10       11.37      5.64 o
   2  23   5        3.98        3.10      4.41 o
  -4  24   5        2.34        5.17      4.70 o
  -3  24   5        5.30        6.35      3.79 o
  -2  24   5        0.66        1.52      3.38 o
  -1  24   5        0.02        2.44      3.51 o
   0  24   5        6.10        6.12      3.79 o
   1  24   5        0.02        0.03      4.09 o
  -2  25   5        1.86        2.21      5.04 o
  -1  25   5        0.48        2.53      4.37 o
 -10   0   6       66.47       70.08     13.69 o
  -8   0   6       32.48       30.32     10.48 o
  -6   0   6       27.38       16.80      3.95 o
  -4   0   6     1091.32     1365.87     18.67 o
  -2   0   6      238.95      236.00      4.67 o
   0   0   6     2177.90     1920.53     35.38 o
   2   0   6      166.92      179.40     12.72 o
   4   0   6       55.32       48.27      2.66 o
   6   0   6       26.64       21.71      5.22 o
 -11   1   6       46.19       37.04      9.58 o
 -10   1   6       45.28       48.14      9.24 o
  -9   1   6        4.11        9.31      6.69 o
  -8   1   6       25.78       17.70      6.77 o
  -7   1   6      107.27      109.07      4.43 o
  -6   1   6     1823.92     1949.53     23.65 o
  -5   1   6      114.08      149.49      3.99 o
  -4   1   6      865.62      849.93      9.93 o
  -3   1   6       16.75        3.62      1.16 o
  -2   1   6       38.66       29.68      1.45 o
  -1   1   6      533.23      641.02      7.94 o
   0   1   6     2020.72     1993.89     25.77 o
   1   1   6        8.94       25.81      3.06 o
   2   1   6      182.61      192.93     13.70 o
   3   1   6       27.64       35.89      3.63 o
   4   1   6       30.58       29.69      1.64 o
   5   1   6       13.96        8.32      2.08 o
   6   1   6        8.81       -0.33      2.87 o
   7   1   6        0.49       -3.24      3.24 o
 -11   2   6       67.32       63.75     10.25 o
 -10   2   6        3.51       -0.25     12.51 o
  -9   2   6       29.03       27.83      7.48 o
  -8   2   6      361.70      350.89     15.12 o
  -7   2   6       44.99       70.81      3.79 o
  -6   2   6      306.06      297.24      7.79 o
  -5   2   6      101.91       80.34      3.38 o
  -4   2   6      777.35      851.00      9.98 o
  -3   2   6      647.78      773.09      8.18 o
  -2   2   6      687.03      663.44      6.39 o
  -1   2   6      773.81      757.75      8.14 o
   0   2   6      227.44      218.77     14.08 o
   1   2   6      137.06      118.61      5.71 o
   2   2   6      195.31      207.37      9.77 o
   3   2   6       72.86       63.19      2.64 o
   4   2   6        3.31        9.15      2.09 o
   5   2   6        0.40       -0.58      1.56 o
   6   2   6        2.38        4.74      3.10 o
   7   2   6        7.63        2.37      3.27 o
 -11   3   6       19.58       26.15      8.54 o
 -10   3   6        1.69        1.05     14.46 o
  -9   3   6       22.12       33.68      7.93 o
  -8   3   6      186.50      183.63     12.30 o
  -7   3   6       11.85        4.91      2.52 o
  -6   3   6      114.24       59.10      3.29 o
  -5   3   6      216.34      222.00      4.82 o
  -4   3   6      653.59      719.13      8.91 o
  -3   3   6       15.54        9.52      1.44 o
  -2   3   6       67.03       39.42      1.60 o
  -1   3   6       45.73       55.06      2.14 o
   0   3   6      526.57      406.66      7.11 o
   1   3   6       47.75       41.66      4.05 o
   2   3   6      630.80      603.04     10.65 o
   3   3   6        1.02       -0.47      1.72 o
   4   3   6       29.54       25.06      3.37 o
   5   3   6       24.48       28.34      2.02 o
   6   3   6       11.67       12.95      2.91 o
   7   3   6        0.01       -2.73      2.73 o
 -11   4   6        7.01        4.95      7.82 o
 -10   4   6       46.53       59.81     12.93 o
  -9   4   6      279.32      262.28     14.22 o
  -8   4   6      560.26      599.55     26.60 o
  -7   4   6      222.61      239.64      9.43 o
  -6   4   6      205.56      210.87      5.42 o
  -5   4   6       27.14       34.12      2.47 o
  -4   4   6      112.58      138.45      3.88 o
  -3   4   6      458.09      546.59      6.68 o
  -2   4   6        5.48        2.48      0.97 o
  -1   4   6      195.75      210.78      4.04 o
   0   4   6       31.81       28.71      2.07 o
   1   4   6        4.30       13.18      1.79 o
   2   4   6       73.05       59.63      2.69 o
   3   4   6       48.50       41.03      2.30 o
   4   4   6        2.99        2.36      1.60 o
   5   4   6        1.93        1.68      1.67 o
   6   4   6        0.32       -0.67      2.41 o
   7   4   6        0.06       -2.69      2.69 o
 -11   5   6        6.21        8.71      7.93 o
 -10   5   6       40.37       53.69     13.59 o
  -9   5   6      133.33      113.13     18.03 o
  -8   5   6        5.94       10.89      5.97 o
  -7   5   6        2.74        5.66      2.82 o
  -6   5   6      778.53      930.77     13.12 o
  -5   5   6       91.88       63.47      3.07 o
  -4   5   6     1244.91     1220.95     13.22 o
  -3   5   6       80.11      115.28      3.86 o
  -2   5   6       48.23       30.57      1.46 o
  -1   5   6        0.22        0.92      1.35 o
   0   5   6      247.59      262.52      5.02 o
   1   5   6      201.79      234.29      5.10 o
   2   5   6       20.77       19.51      1.96 o
   3   5   6       44.22       39.94      2.63 o
   4   5   6        6.85       13.28      1.63 o
   5   5   6       66.88       58.64      2.80 o
   6   5   6        0.24       -2.01      2.24 o
   7   5   6        2.81        1.18      2.88 o
 -11   6   6        2.08       -8.11     14.39 o
 -10   6   6       70.98       57.41      9.48 o
  -9   6   6        0.93        0.74      7.13 o
  -8   6   6        7.01        6.89      5.89 o
  -7   6   6       64.93       63.49      4.12 o
  -6   6   6        5.11        8.55      2.62 o
  -5   6   6       28.03       16.87      2.34 o
  -4   6   6      556.43      615.00      7.73 o
  -3   6   6      601.07      649.15      6.90 o
  -2   6   6       60.33       64.83      2.01 o
  -1   6   6        2.65        1.13      0.94 o
   0   6   6       51.48       28.60      2.43 o
   1   6   6      919.07      935.77     10.93 o
   2   6   6      159.85      157.02      3.33 o
   3   6   6       42.24       32.82      2.68 o
   4   6   6       77.48      100.34      3.00 o
   5   6   6        1.99        0.91      2.24 o
   6   6   6       10.93       10.44      2.55 o
   7   6   6        6.77        8.72      3.18 o
 -11   7   6        3.13        3.69      7.04 o
 -10   7   6        0.48        4.69      7.75 o
  -9   7   6       31.31       29.94      8.03 o
  -8   7   6       20.86       10.25      5.28 o
  -7   7   6      381.58      383.84      9.22 o
  -6   7   6      380.92      397.35      7.18 o
  -5   7   6      627.08      627.06      8.33 o
  -4   7   6       16.48        7.64      1.58 o
  -3   7   6      499.19      454.18      5.59 o
  -2   7   6      153.59      136.20      2.87 o
  -1   7   6      103.07      122.72      2.51 o
   0   7   6      529.31      458.46      5.82 o
   1   7   6      105.18      120.20      3.09 o
   2   7   6       11.65       16.71      1.89 o
   3   7   6       81.69       84.61      3.42 o
   4   7   6      218.12      242.08      4.99 o
   5   7   6        0.75       -1.27      1.87 o
   6   7   6        5.53        4.41      2.50 o
   7   7   6        8.02        4.96      3.33 o
 -10   8   6       27.61        9.54      7.51 o
  -9   8   6       50.30       57.72      8.98 o
  -8   8   6       97.95       87.00      6.92 o
  -7   8   6      190.56      192.83      8.03 o
  -6   8   6       79.15       84.43      3.59 o
  -5   8   6      296.24      316.02      7.24 o
  -4   8   6       53.43       69.61      2.69 o
  -3   8   6       28.57       16.81      1.66 o
  -2   8   6      800.69      880.32      8.44 o
  -1   8   6      780.57      752.76      7.99 o
   0   8   6       24.06       26.35      1.40 o
   1   8   6      302.63      302.18      5.00 o
   2   8   6      151.98      140.72      3.77 o
   3   8   6       21.16       15.70      1.78 o
   4   8   6        0.14        3.90      2.40 o
   5   8   6       35.08       34.61      2.92 o
   6   8   6        5.09        2.39      2.63 o
   7   8   6        8.48        7.84      3.03 o
 -10   9   6       12.75        1.68      7.41 o
  -9   9   6        4.83        4.26      6.95 o
  -8   9   6       19.96       21.13      4.83 o
  -7   9   6       40.88       26.89      6.11 o
  -6   9   6        4.22        3.70      2.50 o
  -5   9   6       90.59       73.80      3.05 o
  -4   9   6      611.95      637.58      7.78 o
  -3   9   6        6.30        3.52      1.50 o
  -2   9   6       11.95       12.08      1.73 o
  -1   9   6       11.07        7.81      1.42 o
   0   9   6      149.47      135.75      2.96 o
   1   9   6        9.20       12.38      1.45 o
   2   9   6        8.05       11.15      1.82 o
   3   9   6      469.54      415.79      8.39 o
   4   9   6      176.09      169.03      4.54 o
   5   9   6        3.05        8.00      3.01 o
   6   9   6        3.05        3.39      2.68 o
   7   9   6        8.21        2.26      3.01 o
 -10  10   6        0.58       -2.57      5.09 o
  -9  10   6       15.57        8.73      4.82 o
  -8  10   6        3.68       -1.87      4.16 o
  -7  10   6        0.41       -2.22      2.84 o
  -6  10   6      117.64      125.50      4.35 o
  -5  10   6        3.91        4.66      2.05 o
  -4  10   6       23.98       17.30      2.02 o
  -3  10   6      449.32      506.93      6.62 o
  -2  10   6       44.09       41.19      2.16 o
  -1  10   6       16.33       12.48      1.64 o
   0  10   6       15.72       22.58      1.61 o
   1  10   6      330.80      338.10      4.35 o
   2  10   6        1.73       -0.31      1.62 o
   3  10   6        5.61       10.98      2.17 o
   4  10   6      111.38      106.60      4.02 o
   5  10   6       43.01       31.10      3.45 o
   6  10   6        5.20        6.69      2.89 o
 -10  11   6        1.09        5.05      5.17 o
  -9  11   6        0.82       -1.59      7.57 o
  -8  11   6        4.91       -2.55      4.00 o
  -7  11   6        3.64       -0.16      2.61 o
  -6  11   6      815.62      751.04     10.91 o
  -5  11   6        3.04        0.47      2.18 o
  -4  11   6        5.87        5.77      1.82 o
  -3  11   6       32.69       31.69      2.19 o
  -2  11   6      116.41      124.97      3.72 o
  -1  11   6      102.21      112.32      3.26 o
   0  11   6       73.80       82.15      2.74 o
   1  11   6      257.33      255.44      4.14 o
   2  11   6      184.52      198.33      4.25 o
   3  11   6      370.79      431.16      6.83 o
   4  11   6       19.38       26.55      2.80 o
   5  11   6        1.01        4.82      2.79 o
   6  11   6        0.32        0.59      3.22 o
 -10  12   6        2.24        1.45      5.23 o
  -9  12   6       12.59       11.64      4.39 o
  -8  12   6        0.34       -2.09      3.55 o
  -7  12   6        9.90        7.77      3.57 o
  -6  12   6      317.14      282.15      7.27 o
  -5  12   6       39.06       44.75      3.09 o
  -4  12   6        1.71        3.43      1.80 o
  -3  12   6       15.05        9.24      2.36 o
  -2  12   6       17.07       16.30      2.14 o
  -1  12   6      263.98      254.62      4.82 o
   0  12   6        0.60       -1.47      1.47 o
   1  12   6      403.16      407.45      5.78 o
   2  12   6        3.21       -0.93      2.28 o
   3  12   6        4.84        6.19      2.90 o
   4  12   6       15.37       14.69      2.92 o
   5  12   6       47.24       64.36      4.58 o
   6  12   6        7.81        7.88      3.22 o
  -9  13   6       12.77       10.34      4.52 o
  -8  13   6       12.63       10.98      3.81 o
  -7  13   6        6.93       -1.15      3.35 o
  -6  13   6       14.90       30.49      3.65 o
  -5  13   6      356.85      369.40      8.06 o
  -4  13   6       66.40       50.62      3.01 o
  -3  13   6       14.06        5.62      1.94 o
  -2  13   6      171.15      186.52      4.46 o
  -1  13   6       79.04       99.33      3.09 o
   0  13   6      102.57      104.62      3.35 o
   1  13   6      138.47      147.74      5.66 o
   2  13   6        2.61        5.26      4.16 o
   3  13   6        1.55        1.00      2.74 o
   4  13   6       14.91       28.41      3.70 o
   5  13   6        4.59        2.57      3.07 o
   6  13   6        4.01        7.77      3.38 o
  -9  14   6        1.36       -0.13      4.36 o
  -8  14   6        4.78        3.33      5.47 o
  -7  14   6      233.45      260.66      8.50 o
  -6  14   6       80.02       76.53      4.39 o
  -5  14   6        5.77        1.00      3.59 o
  -4  14   6        5.36       -0.17      2.17 o
  -3  14   6       34.56       34.08      3.06 o
  -2  14   6       37.45       36.53      2.66 o
  -1  14   6       34.13       37.28      2.48 o
   0  14   6        1.31       -1.91      1.91 o
   1  14   6        7.63        5.14      2.23 o
   2  14   6       68.99       74.31      4.27 o
   3  14   6        1.83        1.93      3.22 o
   4  14   6        8.07        3.61      3.45 o
   5  14   6       15.52       22.39      3.56 o
   6  14   6        2.86        2.89      3.22 o
  -9  15   6       12.67       15.40      4.80 o
  -8  15   6        2.47       -3.47      3.83 o
  -7  15   6       31.84       37.62      7.65 o
  -6  15   6       56.09       63.64      4.32 o
  -5  15   6      153.22      161.41      5.72 o
  -4  15   6       20.01       24.79      4.07 o
  -3  15   6       26.30       27.87      3.42 o
  -2  15   6        1.55       -2.41      2.41 o
  -1  15   6       64.99       79.11      3.19 o
   0  15   6       97.68      100.13      3.74 o
   1  15   6       36.66       38.61      3.00 o
   2  15   6       74.15       72.70      4.93 o
   3  15   6        8.51       15.16      3.86 o
   4  15   6        6.06       10.99      3.88 o
   5  15   6       20.95       22.98      4.43 o
  -9  16   6       13.45        9.90      8.04 o
  -8  16   6        6.74        0.48      3.99 o
  -7  16   6       80.41       86.80      6.28 o
  -6  16   6        0.39       -3.07      3.95 o
  -5  16   6        3.99        0.87      3.08 o
  -4  16   6       28.60       16.55      3.39 o
  -3  16   6      379.28      401.81      8.95 o
  -2  16   6      130.30      118.56      4.73 o
  -1  16   6       29.49       30.43      2.70 o
   0  16   6        9.93       10.06      2.62 o
   1  16   6       57.71       58.61      3.74 o
   2  16   6        6.49        6.84      3.62 o
   3  16   6       84.35       94.53      5.97 o
   4  16   6        2.73        1.15      3.74 o
   5  16   6        0.20       -1.94      3.76 o
  -8  17   6        0.13        7.50      5.83 o
  -7  17   6        1.35       10.83      3.93 o
  -6  17   6        1.03       -3.04      3.04 o
  -5  17   6       49.68       46.96      4.23 o
  -4  17   6        0.19       -2.94      2.94 o
  -3  17   6       10.27        8.59      2.79 o
  -2  17   6       31.13       22.66      2.85 o
  -1  17   6       55.80       35.32      2.84 o
   0  17   6       20.34       21.46      3.36 o
   1  17   6        5.12       11.69      3.72 o
   2  17   6        6.42        5.70      3.80 o
   3  17   6       36.07       60.06      5.41 o
   4  17   6        4.28        2.71      4.02 o
   5  17   6        8.06        5.46      4.92 o
  -8  18   6       14.96       20.71      6.47 o
  -7  18   6        0.01       -3.67      3.67 o
  -6  18   6        0.30       -3.07      3.17 o
  -5  18   6       14.18        7.05      4.06 o
  -4  18   6       15.48       14.89      3.10 o
  -3  18   6       11.58       15.03      2.99 o
  -2  18   6        0.10        0.87      2.32 o
  -1  18   6        0.25       -1.96      2.13 o
   0  18   6        7.64        2.42      2.75 o
   1  18   6       66.55       76.69      8.89 o
   2  18   6        0.88        3.95      4.77 o
   3  18   6       49.07       59.54      5.63 o
   4  18   6        4.77        6.60      4.92 o
  -7  19   6        0.40       -4.12      5.11 o
  -6  19   6       12.98        7.41      3.94 o
  -5  19   6        4.59       13.48      3.89 o
  -4  19   6        0.86       -1.02      2.82 o
  -3  19   6        0.00        1.66      2.64 o
  -2  19   6        2.82        6.27      2.97 o
  -1  19   6        3.16        4.57      3.04 o
   0  19   6       18.84       20.53      3.42 o
   1  19   6       13.35       17.14      4.59 o
   2  19   6        3.86       -1.72      3.76 o
   3  19   6        5.83        3.72      4.25 o
   4  19   6        5.55        9.38      4.50 o
  -7  20   6        3.67        0.52      5.50 o
  -6  20   6        5.85        6.17      4.48 o
  -5  20   6        4.56        1.65      3.63 o
  -4  20   6       19.25       24.44      3.49 o
  -3  20   6        5.82        6.25      3.57 o
  -2  20   6        0.98        0.14      3.22 o
  -1  20   6        1.27       -2.79      2.79 o
   0  20   6        5.82        3.58      3.02 o
   1  20   6        6.40       12.64      4.21 o
   2  20   6        0.01       -0.15      3.93 o
   3  20   6        7.54        4.54      4.55 o
  -6  21   6        5.18        6.86      4.58 o
  -5  21   6        0.07        2.82      3.80 o
  -4  21   6        3.09        8.19      3.91 o
  -3  21   6        0.38        3.08      4.04 o
  -2  21   6       14.29       17.82      3.95 o
  -1  21   6        1.85       -2.28      3.11 o
   0  21   6        0.11       -2.11      3.20 o
   1  21   6        0.32       -4.48      4.48 o
   2  21   6        7.01        4.05      4.33 o
  -5  22   6        0.41       -2.29      3.77 o
  -4  22   6        6.61        1.85      4.68 o
  -3  22   6        3.97       14.39      4.43 o
  -2  22   6       18.02       15.42      4.01 o
  -1  22   6        2.15        0.24      3.32 o
   0  22   6        2.82        4.62      4.78 o
   1  22   6        1.69       -0.61      4.78 o
   2  22   6        4.39        3.98      6.72 o
  -4  23   6        0.06        2.58      4.30 o
  -3  23   6        0.03        0.80      4.09 o
  -2  23   6        0.02        5.43      3.73 o
  -1  23   6        0.08       -3.28      3.28 o
   0  23   6        0.84       -3.36      4.17 o
   1  23   6        1.35       -4.55      4.55 o
  -2  24   6        5.37       13.62      4.22 o
  -1  24   6        4.88        0.83      4.22 o
 -11   0   7       54.68       50.45     13.90 o
  -9   0   7      167.83      193.78     18.17 o
  -7   0   7       86.34      105.43     10.80 o
  -5   0   7      284.47      234.77      8.99 o
  -3   0   7       43.19       55.17      2.71 o
  -1   0   7      199.97      137.89      7.61 o
   1   0   7       22.06       36.54      8.87 o
   3   0   7       21.37       20.68      8.03 o
   5   0   7        4.38        4.44      4.08 o
   7   0   7        1.01       -0.14      3.44 o
 -11   1   7       10.43       21.73     12.86 o
 -10   1   7       22.85       22.65      7.65 o
  -9   1   7       34.08       48.48      8.17 o
  -8   1   7      264.58      288.47     16.84 o
  -7   1   7     1505.66     1527.77     21.31 o
  -6   1   7        0.03        2.54      2.19 o
  -5   1   7      171.01      202.87      5.84 o
  -4   1   7      123.34      158.51      3.49 o
  -3   1   7      141.58      169.89      3.26 o
  -2   1   7      132.10      144.61      3.56 o
  -1   1   7       11.57       19.88      3.99 o
   0   1   7      124.07      113.19      9.33 o
   1   1   7      261.08      210.90     10.06 o
   2   1   7       23.72       24.26      5.50 o
   3   1   7       80.02       75.09      7.39 o
   4   1   7       21.03       16.48      2.81 o
   5   1   7        3.44        5.54      2.90 o
   6   1   7        0.00       -0.94      2.28 o
   7   1   7        0.52       -2.63      2.63 o
 -11   2   7        1.80       18.46      7.68 o
 -10   2   7        0.87        1.10      6.25 o
  -9   2   7      225.82      269.05     14.33 o
  -8   2   7       40.56       28.17      7.21 o
  -7   2   7       23.20       19.66      5.77 o
  -6   2   7        1.98       -1.04      2.02 o
  -5   2   7     1974.14     2118.06     19.75 o
  -4   2   7      152.59      155.60      3.67 o
  -3   2   7      339.08      303.98      4.11 o
  -2   2   7        9.78        3.99      1.49 o
  -1   2   7      443.14      428.17     10.80 o
   0   2   7      208.19      234.17     10.65 o
   1   2   7      307.81      293.95     11.82 o
   2   2   7       20.96       13.52      7.37 o
   3   2   7        1.35        5.94      5.06 o
   4   2   7       33.98       31.91      3.49 o
   5   2   7        0.00        1.76      2.82 o
   6   2   7        3.76        7.97      2.45 o
   7   2   7        0.02       -0.82      4.32 o
 -11   3   7       52.30       63.42     10.52 o
 -10   3   7        0.47        5.31      6.85 o
  -9   3   7       53.76       41.18      9.50 o
  -8   3   7        0.02       -4.03      4.11 o
  -7   3   7      275.53      234.97      9.29 o
  -6   3   7      153.29      151.76      4.79 o
  -5   3   7       32.40       14.99      2.90 o
  -4   3   7       62.19       68.13      2.63 o
  -3   3   7      223.61      267.39      4.63 o
  -2   3   7       55.07       64.71      2.24 o
  -1   3   7        1.27        3.22      1.44 o
   0   3   7      123.07      139.05      8.70 o
   1   3   7      420.02      362.41     13.17 o
   2   3   7      115.12      129.27      8.60 o
   3   3   7       73.01       79.38      3.87 o
   4   3   7        4.43        3.04      2.53 o
   5   3   7       20.61       20.13      2.73 o
   6   3   7        4.30        0.11      3.15 o
 -11   4   7        7.65        8.59      7.99 o
 -10   4   7        3.42        2.81      7.55 o
  -9   4   7        0.43       -0.60      6.32 o
  -8   4   7        2.01       -1.54      4.37 o
  -7   4   7      171.10      188.30      6.77 o
  -6   4   7      152.19      154.33      4.96 o
  -5   4   7      874.45      846.86     10.65 o
  -4   4   7        1.67       -1.53      1.54 o
  -3   4   7      114.57      108.92      3.21 o
  -2   4   7        6.77        3.51      1.99 o
  -1   4   7      573.73      524.20      7.62 o
   0   4   7        1.30       -1.33      6.11 o
   1   4   7      358.28      342.37     17.30 o
   2   4   7       31.61       38.48      4.37 o
   3   4   7       52.65       57.29      4.52 o
   4   4   7       30.01       20.69      3.17 o
   5   4   7        4.87        2.79      2.46 o
   6   4   7       18.77       27.04      4.36 o
 -11   5   7        4.63       -4.48      6.60 o
 -10   5   7       11.24       20.96      7.41 o
  -9   5   7       62.83       41.24      6.13 o
  -8   5   7      169.62      174.36      9.52 o
  -7   5   7      182.81      179.22      6.72 o
  -6   5   7        0.91       -2.15      2.15 o
  -5   5   7        9.46        3.55      2.59 o
  -4   5   7      117.97      136.15      3.65 o
  -3   5   7       83.79      100.65      3.33 o
  -2   5   7      229.09      233.35      5.74 o
  -1   5   7      150.77      163.84      4.27 o
   0   5   7      501.07      538.00      8.55 o
   1   5   7      474.35      442.55      9.91 o
   2   5   7        3.51        3.90      3.95 o
   3   5   7       53.56       40.65      2.70 o
   4   5   7       57.63       54.43      5.04 o
   5   5   7        5.66        5.75      2.67 o
   6   5   7        6.00        2.18      3.43 o
 -10   6   7        0.35        3.49      7.30 o
  -9   6   7       10.52       10.78      5.05 o
  -8   6   7       65.76       77.63      7.69 o
  -7   6   7        5.39        3.22      3.75 o
  -6   6   7       59.77       52.80      3.46 o
  -5   6   7       25.01       46.57      3.09 o
  -4   6   7        9.42        3.54      1.78 o
  -3   6   7        0.06       -1.36      1.36 o
  -2   6   7       66.89       85.97      2.38 o
  -1   6   7      333.63      308.11      5.16 o
   0   6   7       46.56       54.78      4.67 o
   1   6   7       85.40       86.49      4.93 o
   2   6   7       47.73       59.43      3.72 o
   3   6   7      115.81      140.89      4.46 o
   4   6   7       57.26       71.95      3.68 o
   5   6   7       22.31       25.40      3.20 o
   6   6   7       24.83       22.13      4.08 o
 -10   7   7        2.10        3.51      4.76 o
  -9   7   7        1.60        4.74      4.77 o
  -8   7   7      125.39      137.29      8.47 o
  -7   7   7      141.92      138.19      6.86 o
  -6   7   7      149.62      164.69      5.40 o
  -5   7   7        0.53       -1.87      1.87 o
  -4   7   7       20.92       24.94      1.95 o
  -3   7   7       69.60       63.07      2.40 o
  -2   7   7      418.20      434.29      5.74 o
  -1   7   7       69.51       72.81      2.86 o
   0   7   7       96.26       90.15      4.75 o
   1   7   7      383.68      378.73      8.14 o
   2   7   7      151.51      157.42      6.42 o
   3   7   7       52.65       84.12      4.03 o
   4   7   7       38.99       49.51      3.95 o
   5   7   7        3.01        7.88      2.81 o
   6   7   7        2.44       -1.15      3.81 o
 -10   8   7       16.45       11.52      5.60 o
  -9   8   7        4.49        5.97      4.69 o
  -8   8   7      202.18      179.22      9.35 o
  -7   8   7      107.70       79.59      5.23 o
  -6   8   7       27.01       17.28      3.57 o
  -5   8   7     1095.70     1061.63     11.41 o
  -4   8   7       53.58       71.55      2.67 o
  -3   8   7       91.65      102.97      3.06 o
  -2   8   7       17.73       12.15      1.69 o
  -1   8   7      175.87      176.78      4.29 o
   0   8   7        1.28       -1.18      1.72 o
   1   8   7      354.23      397.70      6.51 o
   2   8   7       24.40       34.74      2.89 o
   3   8   7        2.27        0.38      3.26 o
   4   8   7       93.43      100.64      5.91 o
   5   8   7       24.77       37.91      9.84 o
   6   8   7       14.18       17.43      4.43 o
 -10   9   7       11.02       20.72      5.91 o
  -9   9   7       17.12       18.76      7.58 o
  -8   9   7        3.71        6.95      4.80 o
  -7   9   7       19.50       11.56      3.78 o
  -6   9   7       39.60       44.46      3.95 o
  -5   9   7      208.29      212.48      6.33 o
  -4   9   7      156.02      162.61      4.21 o
  -3   9   7       57.80       68.68      2.65 o
  -2   9   7        8.05        7.27      1.61 o
  -1   9   7       18.24       17.90      1.85 o
   0   9   7      277.77      290.86      6.68 o
   1   9   7      253.83      254.66      5.50 o
   2   9   7      499.56      499.71      8.70 o
   3   9   7        2.01        3.75      2.51 o
   4   9   7        1.68       11.79      3.70 o
   5   9   7        9.58       15.91      7.74 o
   6   9   7        8.13        7.35      2.57 o
 -10  10   7       23.07       15.01      5.88 o
  -9  10   7        7.53       13.92      5.16 o
  -8  10   7       16.81        8.91      4.70 o
  -7  10   7       17.29       19.50      4.00 o
  -6  10   7      289.26      323.21      7.10 o
  -5  10   7        4.46        3.73      2.14 o
  -4  10   7      508.58      508.63      6.68 o
  -3  10   7       29.89       31.64      2.20 o
  -2  10   7       57.27       81.38      2.83 o
  -1  10   7      344.52      351.60      5.18 o
   0  10   7      160.97      167.29      4.28 o
   1  10   7       13.28        9.75      3.01 o
   2  10   7        0.64        1.20      2.51 o
   3  10   7        1.22        0.63      3.50 o
   4  10   7       15.24       12.05      3.32 o
   5  10   7       14.66       12.77      4.05 o
   6  10   7        1.81       -2.70      2.70 o
 -10  11   7       13.37       29.78      7.17 o
  -9  11   7        0.57        9.06      7.42 o
  -8  11   7       25.70       20.80      4.63 o
  -7  11   7        6.04        0.59      3.12 o
  -6  11   7      308.09      321.62     10.76 o
  -5  11   7      147.75      158.57      5.52 o
  -4  11   7        2.85        6.09      1.99 o
  -3  11   7        1.31       -0.59      1.69 o
  -2  11   7       36.86       37.45      2.46 o
  -1  11   7       89.20       75.47      3.06 o
   0  11   7       94.70       98.97      3.32 o
   1  11   7        1.39       -0.63      2.64 o
   2  11   7        0.05       -2.47      2.47 o
   3  11   7       52.74       68.72      4.48 o
   4  11   7        7.10        6.69      3.30 o
   5  11   7        0.15        1.70      2.53 o
  -9  12   7        0.89        3.53      4.49 o
  -8  12   7       23.52       22.15      4.80 o
  -7  12   7       14.11       10.88      3.44 o
  -6  12   7       15.98       14.52      3.74 o
  -5  12   7       32.62       51.50      4.30 o
  -4  12   7       72.33       67.82      3.53 o
  -3  12   7        4.93        0.83      2.06 o
  -2  12   7       63.88       74.75      3.48 o
  -1  12   7       43.92       36.02      2.56 o
   0  12   7        7.77        3.09      1.92 o
   1  12   7        5.66        2.30      1.94 o
   2  12   7        6.78       -0.18      1.90 o
   3  12   7        1.60        5.36      2.32 o
   4  12   7        2.48        7.88      2.18 o
   5  12   7        0.04       -2.64      2.64 o
  -9  13   7       46.39       37.64      5.50 o
  -8  13   7       97.12       97.48      6.80 o
  -7  13   7        0.80       -3.57      3.57 o
  -6  13   7       43.09       49.91      4.48 o
  -5  13   7       41.12       45.36      3.42 o
  -4  13   7      102.50       93.36      4.28 o
  -3  13   7        8.11        3.44      2.42 o
  -2  13   7       70.04       79.29      3.69 o
  -1  13   7        2.31        2.17      1.97 o
   0  13   7        0.06       -1.85      1.85 o
   1  13   7        2.42       -1.64      2.04 o
   2  13   7        9.46        7.82      2.52 o
   3  13   7        3.99        1.08      2.49 o
   4  13   7        9.70       10.01      2.93 o
   5  13   7        5.40        5.15      2.89 o
  -9  14   7        0.55       -1.40      4.40 o
  -8  14   7        0.81        7.79      4.28 o
  -7  14   7       15.27       13.22      4.25 o
  -6  14   7        0.10       -2.38      3.15 o
  -5  14   7       90.54       76.37      6.33 o
  -4  14   7       28.10       26.05      3.83 o
  -3  14   7        5.61       13.13      2.96 o
  -2  14   7        4.32        1.18      2.31 o
  -1  14   7       51.70       38.25      2.73 o
   0  14   7        3.91       -2.00      2.00 o
   1  14   7       69.59       63.92      3.73 o
   2  14   7       32.13       27.78      3.22 o
   3  14   7       27.22       42.80      4.14 o
   4  14   7        2.26        6.89      3.31 o
   5  14   7        0.82        1.54      2.95 o
  -9  15   7        0.61       -4.84      6.51 o
  -8  15   7        0.12        3.25      4.18 o
  -7  15   7        1.47        1.72      3.93 o
  -6  15   7        3.19        1.60      3.18 o
  -5  15   7        5.71        3.77      3.56 o
  -4  15   7        8.36        4.61      3.98 o
  -3  15   7       10.08       14.62      3.05 o
  -2  15   7       67.46       61.19      4.27 o
  -1  15   7        0.08       -0.67      2.19 o
   0  15   7       65.54       68.56      3.48 o
   1  15   7       10.70        9.78      3.65 o
   2  15   7       44.30       55.38      4.57 o
   3  15   7        0.71        1.72      3.41 o
   4  15   7        1.66        4.01      3.51 o
  -8  16   7        0.57        1.95      4.14 o
  -7  16   7        2.00        3.24      3.99 o
  -6  16   7        0.74       -1.25      3.20 o
  -5  16   7       10.89        1.96      2.77 o
  -4  16   7       28.15       29.30      3.67 o
  -3  16   7        8.15       16.15      3.59 o
  -2  16   7       88.08       99.17      4.69 o
  -1  16   7       17.24       19.82      3.22 o
   0  16   7        6.65        4.24      3.28 o
   1  16   7        2.64       -3.03      3.03 o
   2  16   7       15.58       13.97      4.88 o
   3  16   7        4.80        5.87      3.88 o
   4  16   7        1.62        4.03      4.10 o
  -8  17   7        0.07       -2.17      4.75 o
  -7  17   7        0.20        4.16      4.20 o
  -6  17   7       63.00       66.92      4.99 o
  -5  17   7        0.21        2.33      3.49 o
  -4  17   7        0.52        7.92      3.61 o
  -3  17   7        4.02        8.50      3.05 o
  -2  17   7        7.20        9.02      2.75 o
  -1  17   7       15.96        8.17      2.96 o
   0  17   7        6.03        1.56      3.35 o
   1  17   7        5.69       -0.20      3.44 o
   2  17   7        0.14        0.00      5.36 o
   3  17   7        0.66        0.23      3.62 o
   4  17   7        7.13       11.32      5.87 o
  -7  18   7        3.02        3.12      5.51 o
  -6  18   7       15.50       10.53      4.14 o
  -5  18   7        6.45        9.33      3.81 o
  -4  18   7       26.54       31.22      4.22 o
  -3  18   7       24.11       29.54      3.61 o
  -2  18   7       36.98       44.37      4.49 o
  -1  18   7       10.72       12.03      3.29 o
   0  18   7        2.35        1.73      4.40 o
   1  18   7        4.77        8.48      3.94 o
   2  18   7       38.53       31.16      4.76 o
   3  18   7        3.38        4.21      4.26 o
  -7  19   7        3.32        5.32      7.09 o
  -6  19   7       14.11       22.01      4.65 o
  -5  19   7        0.41       -1.52      3.37 o
  -4  19   7        5.73        0.34      3.42 o
  -3  19   7       21.59       13.52      4.04 o
  -2  19   7       46.42       50.45      4.34 o
  -1  19   7        7.44        3.12      3.02 o
   0  19   7       18.48       23.05      4.39 o
   1  19   7        0.01       -2.23      3.67 o
   2  19   7       27.67       32.78      4.99 o
  -6  20   7        5.48       11.81      4.84 o
  -5  20   7        4.07       10.26      4.39 o
  -4  20   7       31.62       26.18      4.85 o
  -3  20   7        2.67        5.64      4.06 o
  -2  20   7        1.05       -0.97      3.12 o
  -1  20   7        1.09       -0.69      3.19 o
   0  20   7       23.41       12.44      4.63 o
   1  20   7        0.28       -1.07      3.92 o
   2  20   7        1.07        7.32      4.43 o
  -5  21   7        3.25        2.94      4.26 o
  -4  21   7        6.82        8.68      4.42 o
  -3  21   7       32.00       34.77      5.11 o
  -2  21   7       12.46        9.55      5.11 o
  -1  21   7        0.88       -2.94      3.13 o
   0  21   7        0.11        4.54      4.56 o
   1  21   7        2.71       -2.28      4.25 o
  -4  22   7        4.54       12.50      4.72 o
  -3  22   7        1.58       -0.35      4.07 o
  -2  22   7        0.46       -2.82      3.61 o
  -1  22   7        3.66       -2.30      5.55 o
   0  22   7        6.68        7.24      4.70 o
 -10   0   8       17.58       22.64     10.83 o
  -8   0   8       81.80       75.32      8.31 o
  -6   0   8       53.54       43.62      5.82 o
  -4   0   8      616.60      552.02      9.20 o
  -2   0   8        8.27       12.39      4.48 o
   0   0   8      538.78      556.04     24.68 o
   2   0   8      135.54      184.06     15.93 o
   4   0   8       41.77       47.52      5.36 o
   6   0   8       34.33       60.58     13.24 o
 -10   1   8       38.21       33.65      7.68 o
  -9   1   8       17.56       18.49      5.87 o
  -8   1   8       25.77       28.79      4.96 o
  -7   1   8        1.44        2.36      2.89 o
  -6   1   8      923.84      913.23     12.91 o
  -5   1   8       47.23       42.34      2.54 o
  -4   1   8      149.53      137.76      3.44 o
  -3   1   8       16.75       19.68      1.61 o
  -2   1   8      330.85      339.54      9.64 o
  -1   1   8        0.69       -4.62      4.62 o
   0   1   8      679.25      669.22     19.29 o
   1   1   8        0.03       -6.60      6.60 o
   2   1   8        8.93        8.44      5.74 o
   3   1   8        0.61        3.81      5.48 o
   4   1   8        4.47        3.65      2.68 o
   5   1   8        0.48       -1.90      2.98 o
   6   1   8        3.39        5.39      4.37 o
 -10   2   8        9.04       10.35      7.14 o
  -9   2   8       42.53       46.60      6.54 o
  -8   2   8      148.36      122.54      6.89 o
  -7   2   8      178.65      173.33      6.03 o
  -6   2   8       80.62       78.54      4.24 o
  -5   2   8      115.91      115.26      3.50 o
  -4   2   8      472.67      486.65      6.31 o
  -3   2   8      239.80      257.67      4.39 o
  -2   2   8      100.06       92.09      5.05 o
  -1   2   8      148.19      157.15     15.65 o
   0   2   8      181.54      146.42      9.75 o
   1   2   8        9.11       -3.98      4.68 o
   2   2   8      212.96      176.19     10.60 o
   3   2   8        3.70        8.43      7.41 o
   4   2   8       22.59       19.92      3.95 o
   5   2   8       13.40        7.58      3.16 o
   6   2   8       15.91       11.10      3.79 o
 -10   3   8        0.51        2.41      5.07 o
  -9   3   8        3.47       -0.01      4.56 o
  -8   3   8       65.22       76.86      6.28 o
  -7   3   8       92.28      101.71      4.90 o
  -6   3   8        0.12       -2.78      2.78 o
  -5   3   8       31.85       26.67      2.29 o
  -4   3   8       38.22       32.41      2.31 o
  -3   3   8       81.98       78.44      2.60 o
  -2   3   8        0.86       -0.94      1.31 o
  -1   3   8        7.30        4.66      3.53 o
   0   3   8      298.84      254.75     11.83 o
   1   3   8       15.69       12.59      6.15 o
   2   3   8        2.57        0.44      5.44 o
   3   3   8        4.65        4.28      2.61 o
   4   3   8       10.18       10.55      3.55 o
   5   3   8        2.03        2.89      5.17 o
   6   3   8        0.56       -4.10      4.10 o
 -10   4   8       10.37        6.31      5.35 o
  -9   4   8       26.65       22.88      5.62 o
  -8   4   8        0.02        6.43      4.66 o
  -7   4   8      409.02      436.52     10.06 o
  -6   4   8      434.69      422.64      7.61 o
  -5   4   8       23.46       20.72      2.38 o
  -4   4   8       75.52       83.74      3.10 o
  -3   4   8      311.41      341.09      5.04 o
  -2   4   8      118.09      118.73      3.46 o
  -1   4   8      236.59      245.42      9.16 o
   0   4   8       14.36       13.52      5.68 o
   1   4   8       34.47       30.78      6.54 o
   2   4   8      190.03      173.33     12.12 o
   3   4   8       28.07       23.78      7.70 o
   4   4   8        3.94       -0.46      3.14 o
   5   4   8        2.46        3.37      3.69 o
 -10   5   8        1.06        9.80      5.38 o
  -9   5   8       46.33       39.36      6.22 o
  -8   5   8      115.52      145.84      8.60 o
  -7   5   8      246.28      244.50      9.47 o
  -6   5   8       15.47       11.58      2.79 o
  -5   5   8      177.91      172.77      4.54 o
  -4   5   8     1473.68     1479.30     14.71 o
  -3   5   8       11.36       11.60      1.81 o
  -2   5   8       39.51       29.00      2.20 o
  -1   5   8       24.12       16.42      4.29 o
   0   5   8      684.50      673.06     19.24 o
   1   5   8        7.40       10.24      5.68 o
   2   5   8       22.02       13.15      6.10 o
   3   5   8        1.66       -2.24      2.24 o
   4   5   8        2.41        2.21      3.21 o
   5   5   8        3.80        4.39      3.23 o
 -10   6   8      118.49      119.18     13.50 o
  -9   6   8        9.78        4.62      4.87 o
  -8   6   8       28.02       21.56      5.24 o
  -7   6   8        1.40        4.27      3.76 o
  -6   6   8      265.34      249.06      6.04 o
  -5   6   8       43.10       40.47      2.87 o
  -4   6   8      121.95      142.55      3.84 o
  -3   6   8      304.07      301.54      4.93 o
  -2   6   8        0.00       -1.74      1.74 o
  -1   6   8        9.67       10.72      3.10 o
   0   6   8        7.44       19.06      4.38 o
   1   6   8      163.10      178.18     10.94 o
   2   6   8      111.18      114.06      9.30 o
   3   6   8        0.99       -1.71      2.41 o
   4   6   8        6.52        1.81      3.78 o
   5   6   8        0.06       -0.45      3.11 o
 -10   7   8        6.89       10.72      5.40 o
  -9   7   8       20.58       30.76      6.08 o
  -8   7   8       41.28       59.58      8.40 o
  -7   7   8        0.08       -4.11      4.11 o
  -6   7   8        5.17        7.37      2.63 o
  -5   7   8      364.55      392.82      6.72 o
  -4   7   8      109.49      126.39      3.60 o
  -3   7   8        4.76        4.88      1.72 o
  -2   7   8        5.93        5.82      2.31 o
  -1   7   8       31.38       37.05      3.13 o
   0   7   8      516.35      515.03     27.09 o
   1   7   8       12.60        9.08      3.99 o
   2   7   8        1.43        4.62      4.05 o
   3   7   8        9.43       14.87      3.36 o
   4   7   8        2.55        5.13      2.50 o
   5   7   8        0.12        2.98      3.13 o
 -10   8   8        0.70       -2.47      4.69 o
  -9   8   8        5.44        5.68      5.21 o
  -8   8   8        0.03        7.44      4.87 o
  -7   8   8        1.56       -2.92      2.92 o
  -6   8   8        1.27       -2.36      2.46 o
  -5   8   8      661.21      703.63      9.42 o
  -4   8   8       92.59       85.24      3.11 o
  -3   8   8       54.90       50.78      2.55 o
  -2   8   8       92.10       85.83      3.26 o
  -1   8   8        2.31        2.48      2.17 o
   0   8   8        0.47        2.42      2.45 o
   1   8   8      128.86      135.63      4.68 o
   2   8   8       86.74       70.89      3.86 o
   3   8   8       33.48       38.01      3.23 o
   4   8   8       15.17       14.82      3.92 o
   5   8   8        0.22       -2.06      4.02 o
 -10   9   8        0.92       -4.06      4.97 o
  -9   9   8       58.12       48.91      7.16 o
  -8   9   8       60.74       74.50      7.05 o
  -7   9   8       55.13       46.21      4.35 o
  -6   9   8        8.87        7.49      3.34 o
  -5   9   8        1.87        1.72      2.37 o
  -4   9   8       52.37       45.18      2.66 o
  -3   9   8        3.50        2.17      1.98 o
  -2   9   8       29.12       30.53      2.21 o
  -1   9   8       74.36      100.72      5.47 o
   0   9   8       11.12       17.57      5.10 o
   1   9   8        0.30        2.36      3.48 o
   2   9   8       13.49       13.66      3.29 o
   3   9   8       26.20       28.69      4.19 o
   4   9   8        7.86        6.64      3.51 o
   5   9   8        0.00       -3.93      6.64 o
  -9  10   8        7.07        4.08      4.87 o
  -8  10   8        7.39        3.94      4.58 o
  -7  10   8       91.34       97.16      8.00 o
  -6  10   8        1.71        6.93      3.20 o
  -5  10   8       57.60       61.78      3.60 o
  -4  10   8       17.69       15.93      2.52 o
  -3  10   8      377.33      322.97      6.08 o
  -2  10   8       81.82       76.50      3.23 o
  -1  10   8        8.87        5.98      2.65 o
   0  10   8       36.08       43.59      5.88 o
   1  10   8       60.07       48.10      5.09 o
   2  10   8       34.64       40.20      3.65 o
   3  10   8        6.84        7.60      4.22 o
   4  10   8        1.67        0.39      3.44 o
   5  10   8        3.80       -3.45      3.45 o
  -9  11   8       32.24       43.36      6.60 o
  -8  11   8        6.91        2.00      4.66 o
  -7  11   8        8.40        8.01      3.64 o
  -6  11   8      695.91      663.96     16.25 o
  -5  11   8        1.07        1.12      2.76 o
  -4  11   8       56.22       46.99      3.38 o
  -3  11   8       11.62       16.22      2.51 o
  -2  11   8        1.47        3.89      2.04 o
  -1  11   8       25.05       33.41      2.91 o
   0  11   8       70.52       71.88     15.97 o
   1  11   8        9.77        4.17      4.29 o
   2  11   8      126.28      123.89      7.79 o
   3  11   8       22.32       22.80      3.53 o
   4  11   8        0.98       -1.32      3.89 o
  -9  12   8        5.61       10.27      7.20 o
  -8  12   8        3.57        4.73      4.98 o
  -7  12   8       16.98       22.97      5.41 o
  -6  12   8        0.33        8.55      4.24 o
  -5  12   8        0.03       -2.13      2.67 o
  -4  12   8        0.22       -2.24      2.24 o
  -3  12   8       15.04        6.03      2.30 o
  -2  12   8       16.60       17.55      2.73 o
  -1  12   8      123.65      123.97      4.77 o
   0  12   8       11.49       15.69      4.53 o
   1  12   8       12.82       17.72      4.47 o
   2  12   8        0.07       -3.78      3.97 o
   3  12   8       38.33       32.59      4.06 o
   4  12   8        0.42        1.97      5.46 o
  -9  13   8       10.91       19.48      6.99 o
  -8  13   8        2.43       -1.08      4.70 o
  -7  13   8        2.20        2.95      3.23 o
  -6  13   8       89.26       97.85      5.42 o
  -5  13   8       21.16       22.04      3.39 o
  -4  13   8       60.73       52.46      4.14 o
  -3  13   8       25.21       20.81      3.48 o
  -2  13   8       23.87       21.17      2.90 o
  -1  13   8       83.44       85.78      3.87 o
   0  13   8       36.88       39.82      3.32 o
   1  13   8       28.07       35.80      5.38 o
   2  13   8        0.59       -2.90      4.22 o
   3  13   8        0.89       -2.72      6.37 o
   4  13   8        4.19        4.73      3.56 o
  -8  14   8        0.11        5.20      4.96 o
  -7  14   8       85.81       87.45      6.20 o
  -6  14   8        0.27       -2.63      2.93 o
  -5  14   8       36.93       57.45      4.48 o
  -4  14   8        0.24        2.56      3.20 o
  -3  14   8        0.58       -1.90      3.42 o
  -2  14   8        0.34        1.38      2.82 o
  -1  14   8       10.67       13.81      2.65 o
   0  14   8        6.30        5.42      4.18 o
   1  14   8        5.76       -2.11      3.98 o
   2  14   8        0.06       -2.47      7.65 o
   3  14   8        5.62       -0.76      4.72 o
   4  14   8        0.19       -4.21      4.76 o
  -8  15   8        2.07       -0.80      6.63 o
  -7  15   8        1.07        7.66      4.09 o
  -6  15   8        9.68        7.76      5.52 o
  -5  15   8        8.11       16.14      3.46 o
  -4  15   8        0.68       -3.13      3.13 o
  -3  15   8        4.23        2.80      3.23 o
  -2  15   8       80.62       92.79      5.17 o
  -1  15   8       69.47       85.98      4.37 o
   0  15   8        2.14       -2.55      2.55 o
   1  15   8        0.27       -0.57      2.35 o
   2  15   8        2.29        5.64      4.87 o
   3  15   8        6.42       11.02      5.13 o
  -8  16   8       21.07       16.35      5.56 o
  -7  16   8       46.84       46.06      5.39 o
  -6  16   8        1.52        2.22      3.30 o
  -5  16   8        0.72        1.16      2.97 o
  -4  16   8       19.25       11.40      3.63 o
  -3  16   8       65.22       60.66      6.01 o
  -2  16   8       18.76       13.93      3.49 o
  -1  16   8       10.04        4.85      3.59 o
   0  16   8        0.39       -3.13      3.13 o
   1  16   8       12.55       12.95      3.50 o
   2  16   8        3.92       10.68      3.22 o
   3  16   8       10.55        8.70      5.43 o
  -7  17   8        0.05        4.97      3.96 o
  -6  17   8        0.05       -2.95      3.05 o
  -5  17   8       10.15        7.76      3.77 o
  -4  17   8        2.02        6.04      3.65 o
  -3  17   8       14.33       16.40      3.33 o
  -2  17   8       13.98       19.48      3.19 o
  -1  17   8       10.21       10.81      4.79 o
   0  17   8        9.67       -0.82      3.41 o
   1  17   8        2.37       -0.42      3.28 o
   2  17   8        8.45       11.68      3.65 o
  -7  18   8        5.34        8.38      6.88 o
  -6  18   8        1.43       -3.29      3.46 o
  -5  18   8        6.83        1.37      4.18 o
  -4  18   8        4.82        5.41      3.53 o
  -3  18   8        1.47       -3.44      3.44 o
  -2  18   8       14.01        8.72      4.06 o
  -1  18   8        0.02       -2.23      3.45 o
   0  18   8       17.25        8.51      4.36 o
   1  18   8        4.62       12.13      3.94 o
   2  18   8        4.13        0.72      5.52 o
  -6  19   8        2.17        3.65      3.89 o
  -5  19   8        9.56        5.21      3.90 o
  -4  19   8        0.89       -3.75      3.75 o
  -3  19   8        6.64        7.31      4.04 o
  -2  19   8        5.86        5.74      3.53 o
  -1  19   8        8.60        0.40      3.95 o
   0  19   8        8.41        2.16      3.95 o
   1  19   8       13.13       20.90      4.49 o
  -5  20   8       21.33       20.51      5.12 o
  -4  20   8        0.12        2.05      4.12 o
  -3  20   8        2.16        5.83      4.05 o
  -2  20   8        0.35       -0.66      3.75 o
  -1  20   8       11.02       10.93      4.54 o
   0  20   8        3.97        9.12      4.31 o
  -4  21   8        0.17       -5.03      8.38 o
  -3  21   8        3.19       -0.33      4.12 o
  -2  21   8       15.11       23.59      5.79 o
  -1  21   8        0.34        0.28      4.57 o
  -9   0   9       77.28       89.31      9.40 o
  -7   0   9        0.33       -0.67     15.68 o
  -5   0   9      275.34      265.14      7.83 o
  -3   0   9       89.98       94.56      3.86 o
  -1   0   9       56.47       53.66     10.20 o
   1   0   9       80.39       67.43     11.46 o
   3   0   9        5.83       15.09      9.22 o
   5   0   9        1.55       -2.67      5.34 o
 -10   1   9        0.91        0.74      4.16 o
  -9   1   9        1.93        3.70      5.65 o
  -8   1   9      137.88      144.00      7.43 o
  -7   1   9       72.92       80.64      5.42 o
  -6   1   9      207.54      203.23      5.91 o
  -5   1   9        6.05        1.70      1.92 o
  -4   1   9      165.95      160.63      3.61 o
  -3   1   9       17.19       18.05      1.86 o
  -2   1   9      309.31      345.11      9.59 o
  -1   1   9       18.49       25.72     13.76 o
   0   1   9       17.05        7.78     10.38 o
   1   1   9       12.78       11.81      8.94 o
   2   1   9       15.86       19.36      6.79 o
   3   1   9       56.62       38.01      7.64 o
   4   1   9        4.07        4.12      2.85 o
   5   1   9        0.56        0.44      3.23 o
 -10   2   9        1.72        0.50      4.12 o
  -9   2   9       70.84       76.52      6.26 o
  -8   2   9      117.72      128.44      7.08 o
  -7   2   9        1.14        2.75      3.60 o
  -6   2   9        2.40       -0.86      2.53 o
  -5   2   9       45.73       45.92      2.64 o
  -4   2   9      254.21      236.75      4.38 o
  -3   2   9      181.85      184.78      4.32 o
  -2   2   9      148.14      177.49      7.33 o
  -1   2   9      129.91      150.91      9.99 o
   0   2   9       23.77       32.80      7.04 o
   1   2   9      258.43      280.67     13.55 o
   2   2   9        2.66       -2.77      5.67 o
   3   2   9        5.09        9.25     10.24 o
   4   2   9        2.82        6.66      3.79 o
   5   2   9        0.14       -3.62      3.62 o
 -10   3   9       36.95       36.79      5.67 o
  -9   3   9      102.71       96.91      6.75 o
  -8   3   9      145.10      157.04      7.72 o
  -7   3   9      169.36      174.41      7.60 o
  -6   3   9        5.02        6.67      2.56 o
  -5   3   9        0.65       -1.82      1.82 o
  -4   3   9       24.27       24.43      2.13 o
  -3   3   9       47.93       40.35      2.66 o
  -2   3   9      158.51      167.24      4.94 o
  -1   3   9       20.08       12.80      6.42 o
   0   3   9        1.55        0.72      5.60 o
   1   3   9      124.75      140.30     10.39 o
   2   3   9       49.18       42.42      7.73 o
   3   3   9       15.01       15.64      3.29 o
   4   3   9        0.95       -4.31      4.31 o
 -10   4   9        5.42        6.18      4.24 o
  -9   4   9        0.81       -3.90      3.90 o
  -8   4   9       14.65       22.94      4.57 o
  -7   4   9       27.98       29.65      4.46 o
  -6   4   9       55.26       49.72      3.40 o
  -5   4   9      184.85      168.21      4.68 o
  -4   4   9       74.05       77.39      3.20 o
  -3   4   9       64.77       73.23      3.26 o
  -2   4   9       62.93       52.21      3.20 o
  -1   4   9      491.03      490.27     16.85 o
   0   4   9       24.60       23.98      6.48 o
   1   4   9       94.37       99.04      9.63 o
   2   4   9        7.43        7.31      6.15 o
   3   4   9       20.16       23.84      3.62 o
   4   4   9        1.75       -1.97      6.34 o
 -10   5   9       21.64       16.18      5.76 o
  -9   5   9        1.26       -1.13      3.88 o
  -8   5   9       23.93       32.89      6.14 o
  -7   5   9      121.39      107.24      6.31 o
  -6   5   9        1.40       -1.47      2.33 o
  -5   5   9       57.54       57.65      3.07 o
  -4   5   9      322.84      325.11      5.54 o
  -3   5   9       95.77       75.75      3.82 o
  -2   5   9       46.72       45.61      2.98 o
  -1   5   9       92.28       89.90      8.84 o
   0   5   9        0.44       -5.43      5.43 o
   1   5   9      175.57      154.65     11.02 o
   2   5   9        5.11       -4.38      5.83 o
   3   5   9       10.22        5.03      3.07 o
   4   5   9       26.44       23.63      4.09 o
 -10   6   9        0.95       -3.63      4.70 o
  -9   6   9        4.06        5.02      4.27 o
  -8   6   9       72.11       70.99      5.97 o
  -7   6   9      110.69      109.28      6.31 o
  -6   6   9       16.34       15.81      3.11 o
  -5   6   9       78.05       74.56      3.38 o
  -4   6   9        0.12       -0.90      1.83 o
  -3   6   9       31.14       35.71      3.14 o
  -2   6   9       18.54       17.72      2.67 o
  -1   6   9      104.85       86.37     11.81 o
   0   6   9        2.44       16.93      6.20 o
   1   6   9        8.11       19.56      8.91 o
   2   6   9        1.36       -5.67      5.67 o
   3   6   9       10.66        2.30      4.66 o
   4   6   9        0.18       -5.32      5.99 o
 -10   7   9        0.12        4.12      6.71 o
  -9   7   9       13.02       27.12      6.35 o
  -8   7   9       16.35       18.51      4.47 o
  -7   7   9       13.95       10.68      3.65 o
  -6   7   9      151.81      156.04      5.69 o
  -5   7   9       37.23       39.91      3.22 o
  -4   7   9        2.48        3.97      1.93 o
  -3   7   9      117.45      128.66      3.91 o
  -2   7   9      373.17      336.30     11.73 o
  -1   7   9       99.13       81.43      4.14 o
   0   7   9        1.89        3.07      8.45 o
   1   7   9      313.41      325.56     20.97 o
   2   7   9       11.58       10.15      4.54 o
   3   7   9       19.38       19.18      4.55 o
   4   7   9        4.97        7.27      3.64 o
  -9   8   9       15.97       15.58      4.65 o
  -8   8   9       44.56       56.30      5.51 o
  -7   8   9        5.11       -0.90      3.18 o
  -6   8   9       11.55       11.86      3.11 o
  -5   8   9      700.15      671.74      9.97 o
  -4   8   9        4.40       -1.87      1.87 o
  -3   8   9       56.22       47.53      2.53 o
  -2   8   9        0.05       -0.38      2.47 o
  -1   8   9      128.55      130.25      5.48 o
   0   8   9       20.28       21.68      4.54 o
   1   8   9       93.42      100.64      6.15 o
   2   8   9        8.59       11.79      3.28 o
   3   8   9        2.32        5.96      3.61 o
   4   8   9        3.81        2.49      3.96 o
  -9   9   9       28.81       35.21      5.39 o
  -8   9   9        0.16       -3.77      4.14 o
  -7   9   9        3.27       -2.69      3.28 o
  -6   9   9        2.90        2.92      2.95 o
  -5   9   9       21.00       31.07      3.17 o
  -4   9   9        0.04       -0.68      1.92 o
  -3   9   9       12.38       10.68      2.18 o
  -2   9   9        8.75       10.23      2.93 o
  -1   9   9        2.87       -0.34      2.85 o
   0   9   9       59.64       65.11      6.32 o
   1   9   9       46.37       43.45      3.50 o
   2   9   9       17.51       22.72      4.09 o
   3   9   9        2.54        4.60      5.99 o
   4   9   9        0.82       -3.61      3.93 o
  -9  10   9       10.01       12.52      6.11 o
  -8  10   9        0.50       -3.65      3.65 o
  -7  10   9       22.03       14.32      4.36 o
  -6  10   9       11.21       13.28      3.64 o
  -5  10   9       22.08       29.25      3.97 o
  -4  10   9       35.70       34.83      3.23 o
  -3  10   9        9.74        8.78      2.23 o
  -2  10   9        7.10        8.76      2.78 o
  -1  10   9        1.68       -1.90      3.41 o
   0  10   9       91.23      102.35      7.75 o
   1  10   9       16.25        7.61      5.10 o
   2  10   9        7.02        9.67      4.47 o
   3  10   9        2.92        0.72      4.49 o
  -9  11   9        3.35        5.61      5.36 o
  -8  11   9       25.93       31.85      4.96 o
  -7  11   9        8.39       12.88      4.75 o
  -6  11   9       77.43       79.10      5.01 o
  -5  11   9        3.07        0.14      2.80 o
  -4  11   9       23.64       26.75      3.31 o
  -3  11   9        4.36        4.14      2.22 o
  -2  11   9       36.99       36.90      3.74 o
  -1  11   9       15.13       12.17      5.43 o
   0  11   9       14.79        7.63      5.55 o
   1  11   9        9.51        4.57      5.12 o
   2  11   9        0.15        5.70      2.99 o
   3  11   9        0.11        1.07      3.60 o
  -8  12   9       10.15       16.48      4.63 o
  -7  12   9       19.59       26.81      4.14 o
  -6  12   9        9.49        0.36      3.23 o
  -5  12   9        3.38       -2.64      2.64 o
  -4  12   9       41.57       59.73      3.88 o
  -3  12   9       27.90       33.69      3.40 o
  -2  12   9       12.70       18.75      3.02 o
  -1  12   9      148.37      162.95     10.80 o
   0  12   9       45.13       64.21      7.74 o
   1  12   9        0.94        3.15      4.46 o
   2  12   9        0.01       -2.05      6.28 o
   3  12   9        9.39       10.86      4.01 o
  -8  13   9       45.71       46.84      5.52 o
  -7  13   9        3.75       -2.99      3.23 o
  -6  13   9       40.34       34.73      4.11 o
  -5  13   9        2.98        3.81      3.24 o
  -4  13   9        7.96        6.28      3.44 o
  -3  13   9       27.73       21.16      4.73 o
  -2  13   9      124.09      107.90      4.43 o
  -1  13   9        0.07        0.23      5.15 o
   0  13   9       13.56       10.27     17.26 o
   1  13   9        0.96        0.03      4.24 o
   2  13   9        7.21        6.67      4.71 o
   3  13   9        2.37        4.85      4.73 o
  -8  14   9       21.78       35.25      5.40 o
  -7  14   9        1.60       -3.63      3.63 o
  -6  14   9        0.00       -2.92      2.92 o
  -5  14   9       60.77       56.76      4.52 o
  -4  14   9       44.43       41.64      4.40 o
  -3  14   9        8.29        8.96      3.43 o
  -2  14   9        4.85        6.13      2.65 o
  -1  14   9        3.05        7.16      5.62 o
   0  14   9        7.68        3.33     13.03 o
   1  14   9       13.43        7.11      4.95 o
   2  14   9        0.39       -3.19      4.66 o
  -7  15   9        0.57       -5.19      5.19 o
  -6  15   9       23.53       27.01      4.03 o
  -5  15   9        0.27        0.04      3.39 o
  -4  15   9        0.00       -3.10      3.10 o
  -3  15   9        3.55        8.01      3.32 o
  -2  15   9        3.55        1.13      2.88 o
  -1  15   9        1.75        0.79      2.54 o
   0  15   9        1.38        1.71      5.52 o
   1  15   9        3.99        4.46      8.95 o
   2  15   9        2.15        8.14      8.65 o
  -7  16   9       12.20        8.54      4.10 o
  -6  16   9        4.27        4.63      3.69 o
  -5  16   9        1.09       -3.35      3.35 o
  -4  16   9       30.53       32.65      4.42 o
  -3  16   9        0.73        0.24      3.26 o
  -2  16   9        5.48       -0.40      2.98 o
  -1  16   9        0.01       -3.47      3.47 o
   0  16   9       22.64       33.42      6.02 o
   1  16   9        2.92        2.43      5.36 o
  -6  17   9       46.10       46.84      4.64 o
  -5  17   9        1.15       -2.50      3.53 o
  -4  17   9        0.86        2.61      3.55 o
  -3  17   9        0.25       -3.65      3.65 o
  -2  17   9       12.44       16.25      4.70 o
  -1  17   9        5.19        1.87      4.02 o
   0  17   9        2.88        2.11      3.19 o
   1  17   9        0.35       -0.21      5.32 o
  -5  18   9        4.58        4.78      3.80 o
  -4  18   9        8.34       13.45      5.02 o
  -3  18   9       21.68       15.82      4.07 o
  -2  18   9        5.27       11.19      4.75 o
  -1  18   9       18.48       25.32      5.06 o
   0  18   9        3.71        6.34      4.44 o
  -4  19   9        2.99        1.57      4.91 o
  -3  19   9       11.25       12.13      4.24 o
  -2  19   9       24.70       22.97      5.31 o
  -1  19   9        0.72       -4.11      4.75 o
  -8   0  10       82.78       78.30     15.86 o
  -6   0  10      187.38      193.05     13.43 o
  -4   0  10       35.03       25.49      2.78 o
  -2   0  10      147.66      138.08     14.33 o
   0   0  10       11.39       15.02      9.71 o
   2   0  10       74.20       95.86     14.39 o
  -9   1  10        1.14       -2.80      3.61 o
  -8   1  10       42.28       42.46      5.18 o
  -7   1  10        9.16        5.42      3.35 o
  -6   1  10        8.10        4.69      2.75 o
  -5   1  10        1.26       -1.76      1.76 o
  -4   1  10       25.84       22.91      2.52 o
  -3   1  10       60.32       49.73      3.57 o
  -2   1  10       25.85       27.69     10.65 o
  -1   1  10        5.11        9.16      6.44 o
   0   1  10      240.09      279.45     36.10 o
   1   1  10       13.36       19.56      7.33 o
   2   1  10       16.34       17.03      7.51 o
   3   1  10        1.14       12.48      7.26 o
  -9   2  10        1.61       -2.17      3.88 o
  -8   2  10        1.25        4.85      3.97 o
  -7   2  10        7.02       -0.76      3.27 o
  -6   2  10       61.20       57.60      3.57 o
  -5   2  10       53.31       41.21      2.64 o
  -4   2  10      122.87      115.63      3.15 o
  -3   2  10      223.42      257.52      8.12 o
  -2   2  10       82.53       78.59      6.75 o
  -1   2  10       94.37       96.26     10.62 o
   0   2  10       10.68       22.10     14.67 o
   1   2  10        6.81       11.25      7.06 o
   2   2  10       39.26       38.91      7.91 o
   3   2  10        8.66        9.16      3.67 o
  -9   3  10        1.36        0.73      3.83 o
  -8   3  10      132.94      167.16      9.27 o
  -7   3  10        0.28       -3.04      3.04 o
  -6   3  10        0.11       -2.33      2.33 o
  -5   3  10        2.80       -1.40      1.88 o
  -4   3  10       18.05       15.62      1.90 o
  -3   3  10      121.13      114.69      5.35 o
  -2   3  10        1.92       -2.18      2.24 o
  -1   3  10        0.28       -0.34      6.14 o
   0   3  10       21.10       26.27      7.76 o
   1   3  10       32.28       21.50     12.58 o
   2   3  10        4.02       -2.65     11.14 o
   3   3  10        0.04        0.05      5.01 o
  -9   4  10        2.77       -0.98      3.96 o
  -8   4  10        0.96        4.86      3.78 o
  -7   4  10       50.80       51.46      5.08 o
  -6   4  10       46.18       50.20      3.62 o
  -5   4  10        1.32       -2.03      2.03 o
  -4   4  10      171.31      187.67      3.85 o
  -3   4  10       47.29       39.53      2.67 o
  -2   4  10       45.94       44.00      3.43 o
  -1   4  10       17.75       12.59      6.36 o
   0   4  10        0.27        0.90      6.17 o
   1   4  10        0.13      -10.04     14.92 o
   2   4  10       19.15       14.85      9.71 o
   3   4  10        0.07        0.67      3.16 o
  -9   5  10       21.25       30.59      5.13 o
  -8   5  10      102.76       96.25      6.59 o
  -7   5  10       16.62       14.00      4.00 o
  -6   5  10       22.38       14.87      2.74 o
  -5   5  10       43.92       40.16      2.92 o
  -4   5  10      148.54      158.97      3.67 o
  -3   5  10       24.14       24.55      2.54 o
  -2   5  10        0.64       -2.50      2.50 o
  -1   5  10       16.15       12.54      7.06 o
   0   5  10       63.81       76.84      9.40 o
   1   5  10        0.40       -6.27      6.27 o
   2   5  10        0.00       -5.80      5.80 o
   3   5  10        0.22       -3.33      5.26 o
  -9   6  10        3.87        1.17      3.92 o
  -8   6  10       15.77        9.08      4.43 o
  -7   6  10       48.47       54.61      4.65 o
  -6   6  10       83.51       80.96      5.22 o
  -5   6  10        0.00       -1.32      2.30 o
  -4   6  10       11.75       13.38      1.96 o
  -3   6  10       52.74       55.91      3.53 o
  -2   6  10       28.80       24.95      3.44 o
  -1   6  10       18.86       28.58     10.34 o
   0   6  10       18.07       23.27      9.85 o
   1   6  10        4.29       15.05      7.09 o
   2   6  10        7.83       -0.55      6.22 o
   3   6  10        1.93       -2.86      2.86 o
  -9   7  10       11.09        9.55      4.50 o
  -8   7  10       46.31       50.05      5.66 o
  -7   7  10        4.15        4.22      3.34 o
  -6   7  10       13.30        9.75      3.62 o
  -5   7  10      268.87      264.96      6.11 o
  -4   7  10       18.60       22.32      2.22 o
  -3   7  10        7.11        6.31      2.82 o
  -2   7  10        3.60        6.50      2.52 o
  -1   7  10       59.31       54.39     15.86 o
   0   7  10       26.71       26.90      9.92 o
   1   7  10       21.66       20.96     10.62 o
   2   7  10        5.22       -4.12      9.64 o
   3   7  10        6.85        0.49      3.45 o
  -9   8  10        0.03        1.48      4.16 o
  -8   8  10        0.15        2.95      4.20 o
  -7   8  10       74.54       91.32      5.39 o
  -6   8  10        1.21        6.98      2.94 o
  -5   8  10      139.38      143.60      4.88 o
  -4   8  10        0.70        3.27      1.97 o
  -3   8  10       20.07       21.54      3.32 o
  -2   8  10       50.64       46.93      4.47 o
  -1   8  10      135.89      151.96     15.84 o
   0   8  10        0.77       -2.58      8.94 o
   1   8  10        0.08       -8.66      8.66 o
   2   8  10       13.30       11.09      3.28 o
   3   8  10        0.35       -1.23      3.46 o
  -8   9  10       97.28      120.11      7.26 o
  -7   9  10       46.98       44.57      5.70 o
  -6   9  10        7.47        7.75      3.21 o
  -5   9  10       34.27       47.44      3.68 o
  -4   9  10        4.83        3.32      2.06 o
  -3   9  10       46.23       65.91      4.82 o
  -2   9  10        8.14       10.97      3.08 o
  -1   9  10       96.26      125.26      5.81 o
   0   9  10        9.93       22.22     10.97 o
   1   9  10       21.44       23.46      4.75 o
   2   9  10        0.30        1.61      3.53 o
  -8  10  10        4.18        5.61      4.35 o
  -7  10  10       32.87       42.49      5.61 o
  -6  10  10        9.49       -1.88      3.93 o
  -5  10  10       81.84       67.21      4.35 o
  -4  10  10        6.16       12.82      2.76 o
  -3  10  10      129.71      126.51      6.64 o
  -2  10  10       11.39       10.47      3.22 o
  -1  10  10      168.07      158.35      6.84 o
   0  10  10        4.42        4.03      5.10 o
   1  10  10        0.53       16.63     10.48 o
   2  10  10       37.87       42.35      5.13 o
  -8  11  10       22.05       21.04      4.77 o
  -7  11  10       11.99        7.89      3.61 o
  -6  11  10       15.33       11.63      3.54 o
  -5  11  10        4.07        3.25      2.76 o
  -4  11  10       76.57       63.70      4.82 o
  -3  11  10       51.29       47.42      4.30 o
  -2  11  10       10.88        9.02      3.24 o
  -1  11  10        0.32        5.96      5.14 o
   0  11  10        4.28        2.00      4.97 o
   1  11  10       24.67       34.03      5.55 o
   2  11  10       16.56       14.32     10.34 o
  -7  12  10        8.26        4.58      3.44 o
  -6  12  10        0.27       -2.91      2.91 o
  -5  12  10       17.77       12.10      3.77 o
  -4  12  10        8.00        8.29      3.03 o
  -3  12  10        9.81       10.21      2.57 o
  -2  12  10        8.20        3.84      4.05 o
  -1  12  10        0.12        2.05      5.25 o
   0  12  10        0.23       -3.63      4.96 o
   1  12  10        0.09        4.02      5.18 o
  -7  13  10        0.47        0.35      3.19 o
  -6  13  10        8.38        4.75      3.95 o
  -5  13  10        5.78        8.39      3.47 o
  -4  13  10        0.01       -2.72      2.72 o
  -3  13  10       21.91       23.20      3.54 o
  -2  13  10        5.90        3.21      3.92 o
  -1  13  10       18.86       19.69      6.20 o
   0  13  10        0.76       -5.38      5.38 o
   1  13  10       25.67       28.46      6.74 o
  -7  14  10       13.25       15.62      7.37 o
  -6  14  10        3.46        3.14      3.28 o
  -5  14  10        9.59       11.00      3.96 o
  -4  14  10        0.75        2.02      3.36 o
  -3  14  10       19.30       30.72      3.76 o
  -2  14  10       11.25        2.49     12.96 o
  -1  14  10        8.97        6.24      6.29 o
   0  14  10        2.58       -2.89      5.84 o
  -6  15  10        4.87        7.49      3.58 o
  -5  15  10        0.12       -2.02      3.40 o
  -4  15  10        0.28       -2.26      3.28 o
  -3  15  10        5.66        3.54      3.47 o
  -2  15  10       43.73       40.70      8.31 o
  -1  15  10       16.65       19.93      6.72 o
   0  15  10        6.14        4.08      6.07 o
  -5  16  10        4.34        1.24      3.73 o
  -4  16  10        0.47       -1.79      3.44 o
  -3  16  10       27.26       31.95      6.97 o
  -2  16  10        2.97       -0.06      3.31 o
  -1  16  10       13.74        7.02      6.40 o
  -4  17  10        0.19        0.44      9.61 o
  -3  17  10       27.64       35.29      5.45 o
  -2  17  10       12.36        6.43      5.17 o
  -9   0  11       36.75       41.43     10.97 o
  -7   0  11       63.45       73.51     12.51 o
  -5   0  11        7.64        7.98      5.54 o
  -3   0  11        8.05        3.64      3.56 o
  -1   0  11        2.41       10.27      9.36 o
   1   0  11        3.66       25.15     11.32 o
  -9   1  11       23.90       45.71      8.28 o
  -8   1  11       25.30       16.54      4.64 o
  -7   1  11        4.87        0.78      3.75 o
  -6   1  11        1.01       -1.38      3.00 o
  -5   1  11        8.95       10.10      2.20 o
  -4   1  11        6.88        4.30      2.51 o
  -3   1  11      190.72      203.17      6.02 o
  -2   1  11       31.13       38.87     11.21 o
  -1   1  11       13.55        3.04      6.25 o
   0   1  11       33.67       27.45      7.53 o
   1   1  11       23.40       26.27      8.13 o
   2   1  11        3.64       11.86      7.43 o
  -8   2  11        0.05        0.10      3.78 o
  -7   2  11       21.97       24.02      4.53 o
  -6   2  11        1.63        0.67      2.38 o
  -5   2  11       29.79       34.59      2.71 o
  -4   2  11       36.70       44.10      2.73 o
  -3   2  11       33.68       27.17      2.94 o
  -2   2  11        0.44       -3.15      4.28 o
  -1   2  11        7.33        6.60      7.82 o
   0   2  11        4.75        8.92     11.32 o
   1   2  11       18.52       15.61      7.79 o
   2   2  11       12.21       10.98      7.85 o
  -8   3  11       39.10       42.76      5.35 o
  -7   3  11        1.39        4.36      3.54 o
  -6   3  11        0.10       -3.15      3.15 o
  -5   3  11       59.93       60.57      3.20 o
  -4   3  11        1.49        2.27      1.98 o
  -3   3  11       55.27       53.69      4.95 o
  -2   3  11        7.84       11.64      4.88 o
  -1   3  11       44.45       39.05     17.43 o
   0   3  11       46.85       54.62      8.73 o
   1   3  11        8.28        6.41      7.31 o
   2   3  11        2.53        7.00     10.51 o
  -8   4  11        1.98        3.05      4.06 o
  -7   4  11       53.00       55.16      5.27 o
  -6   4  11        1.39        1.39      2.56 o
  -5   4  11        0.03       -2.01      2.03 o
  -4   4  11      140.54      145.61      4.18 o
  -3   4  11       59.09       41.30     10.33 o
  -2   4  11        3.15       -4.38      5.97 o
  -1   4  11        0.70        0.94      6.62 o
   0   4  11        2.47        2.87     11.74 o
   1   4  11        6.51        9.32      7.46 o
   2   4  11        8.83       11.13     12.86 o
  -8   5  11       28.87       22.68      4.90 o
  -7   5  11       34.81       34.46      4.84 o
  -6   5  11        6.03        6.52      3.09 o
  -5   5  11        0.07       -0.44      2.09 o
  -4   5  11       20.55       19.07      2.99 o
  -3   5  11        6.18       -0.43      4.05 o
  -2   5  11        2.42       17.19      9.78 o
  -1   5  11       71.12       95.79     14.39 o
   0   5  11       20.93       21.08      9.15 o
   1   5  11        1.94       15.76      7.43 o
  -8   6  11       38.21       49.15      5.64 o
  -7   6  11      174.86      205.23      7.57 o
  -6   6  11        0.03       -0.83      2.68 o
  -5   6  11        0.28        2.87      2.17 o
  -4   6  11       42.89       45.92      3.31 o
  -3   6  11       22.97       25.87      2.96 o
  -2   6  11       11.51       23.75     10.62 o
  -1   6  11        1.07        2.86      8.66 o
   0   6  11        1.85       -3.49      9.29 o
   1   6  11        2.98       -1.61      9.78 o
  -8   7  11        0.93        6.78      4.17 o
  -7   7  11        8.16        6.63      3.61 o
  -6   7  11        6.02        2.17      3.16 o
  -5   7  11       13.47        6.62      2.65 o
  -4   7  11        1.55        2.13      2.37 o
  -3   7  11        9.36       16.65      2.71 o
  -2   7  11      114.37      100.58     22.43 o
  -1   7  11       27.83       15.71      8.45 o
   0   7  11        1.00       -8.24      8.31 o
   1   7  11        0.73        4.82     10.41 o
  -8   8  11       46.03       69.35      8.56 o
  -7   8  11       46.62       46.01      4.68 o
  -6   8  11        4.15       -1.22      3.17 o
  -5   8  11       50.36       51.37      3.58 o
  -4   8  11       29.78       40.74      3.34 o
  -3   8  11       15.11       12.61      3.27 o
  -2   8  11        8.91        7.56      4.20 o
  -1   8  11        0.00        4.17      8.28 o
   0   8  11        2.72        8.80     10.48 o
   1   8  11        0.98       20.12     11.53 o
  -7   9  11        0.60        1.85      3.51 o
  -6   9  11       15.85       20.72      3.67 o
  -5   9  11        0.65        3.35      2.75 o
  -4   9  11        0.80       -0.34      3.10 o
  -3   9  11        1.76        0.95      2.93 o
  -2   9  11       61.65       70.27      5.01 o
  -1   9  11       25.52       26.55     10.83 o
   0   9  11       19.51       28.92     11.88 o
   1   9  11        3.89       17.68     11.81 o
  -7  10  11       16.29       14.30      3.89 o
  -6  10  11        6.63        3.09      3.36 o
  -5  10  11        0.03        5.22      2.76 o
  -4  10  11       63.74       74.89      5.52 o
  -3  10  11        3.31        0.60      4.48 o
  -2  10  11        5.35        2.77      5.54 o
  -1  10  11        7.68        9.06      4.19 o
   0  10  11       51.16       45.27     13.21 o
  -6  11  11       38.86       44.88      4.61 o
  -5  11  11        2.61        3.70      3.14 o
  -4  11  11        1.17       -1.75      3.20 o
  -3  11  11        0.13        2.19      3.20 o
  -2  11  11       60.62       86.36      9.75 o
  -1  11  11       30.38       38.82      7.76 o
   0  11  11        2.92       17.75     10.83 o
  -6  12  11        6.97        4.32      3.49 o
  -5  12  11        0.41        3.60      3.59 o
  -4  12  11       33.84       39.27      3.36 o
  -3  12  11        1.87        1.81      3.99 o
  -2  12  11        1.58        9.71      5.82 o
  -1  12  11       23.35       24.84      6.14 o
  -5  13  11       14.98       25.09      4.33 o
  -4  13  11        0.04        0.83      2.64 o
  -3  13  11        0.09       -1.71      4.08 o
  -2  13  11       56.09       81.73      9.08 o
  -4  14  11       20.08       17.07      4.18 o
  -3  14  11        1.89        3.90      4.40 o
  -6   0  12       65.75       72.10      6.95 o
  -4   0  12       17.85       19.15      4.97 o
  -2   0  12       20.98       29.55     11.67 o
   0   0  12       14.84       20.96     11.32 o
  -7   1  12        0.04       -3.50      3.50 o
  -6   1  12        0.13        1.52      3.22 o
  -5   1  12        3.46        2.53      2.28 o
  -4   1  12        0.49       -2.32      2.32 o
  -3   1  12        3.49        5.59      2.58 o
  -2   1  12       70.92       59.20      4.56 o
  -1   1  12        0.01       -1.25      6.70 o
   0   1  12        0.63        9.01     11.32 o
  -7   2  12        0.31       -0.53      3.66 o
  -6   2  12       74.50       78.54      5.08 o
  -5   2  12        0.68       -2.02      2.23 o
  -4   2  12        0.02       -0.92      2.40 o
  -3   2  12       31.64       28.65      3.32 o
  -2   2  12       27.91       29.33      3.71 o
  -1   2  12        0.70       -0.95      7.09 o
   0   2  12        6.16       -1.15      7.58 o
  -7   3  12        4.19       -2.52      4.87 o
  -6   3  12       18.05       29.55      4.00 o
  -5   3  12        0.72       -2.29      2.29 o
  -4   3  12        5.22        9.57      2.78 o
  -3   3  12        2.33       -1.96      2.63 o
  -2   3  12       13.78       16.44      5.65 o
  -1   3  12        2.22       -0.62      6.86 o
   0   3  12        0.45       -0.45      7.75 o
  -7   4  12        0.61        4.60      3.85 o
  -6   4  12       32.87       38.93      3.94 o
  -5   4  12       20.63       16.37      3.02 o
  -4   4  12       10.59       -0.27      2.61 o
  -3   4  12        0.78       -0.73      3.10 o
  -2   4  12       34.53       31.37     11.21 o
  -1   4  12       26.91       21.73      7.76 o
  -7   5  12        0.02        2.85      5.15 o
  -6   5  12        0.26        1.27      3.00 o
  -5   5  12       24.81       28.59      5.43 o
  -4   5  12       41.31       45.49      3.85 o
  -3   5  12        4.94        9.06      6.81 o
  -2   5  12        0.41       -1.99      3.20 o
  -1   5  12        4.21       12.30     10.55 o
  -6   6  12       17.53       27.16      3.82 o
  -5   6  12        3.74        1.74      3.06 o
  -4   6  12        0.63        0.44      3.71 o
  -3   6  12        2.70        0.87      5.39 o
  -2   6  12       24.70       19.61      8.24 o
  -1   6  12       16.88       16.70     10.48 o
  -6   7  12        5.95        5.80      3.35 o
  -5   7  12       41.57       28.08      4.06 o
  -4   7  12       12.05       14.55      2.96 o
  -3   7  12       32.35       36.19      7.34 o
  -2   7  12        0.33       20.40     11.11 o
  -1   7  12       12.80        5.45      8.77 o
  -6   8  12        9.55       10.57      4.83 o
  -5   8  12        9.53       10.27      4.12 o
  -4   8  12        0.16        6.97      3.23 o
  -3   8  12       18.73       17.79     12.20 o
  -2   8  12       14.53       10.22      4.36 o
  -5   9  12        5.40        2.36      3.22 o
  -4   9  12        0.47        4.51      3.33 o
  -3   9  12       29.02       33.33      6.86 o
  -2   9  12        8.96       12.02      4.89 o
 
